# Supplementary material for: Leukotriene B4 regulates T cell recognition and control of MCMV in mucosal tissues
Source: Mucosal Immunol. Author manuscript; Available in PMC 2026 Jan 19. (PMC12814996; doi:10.1016/j.mucimm.2025.08.002)
Supplement: 2 [file NIHMS2129402-supplement-2.xlsx]

## Sheet: NM_CD8_WT vs BLT 
FeatureName	Wild-type Average	Wild-type Log2 Fold Change	Wild-type P-Value	BLT Average	BLT Log2 Fold Change	BLT P-Value
Gm47283	1.19966	1.91355	2.26533e-09	0.317884	-1.91355	2.26533e-09
Cmss1	3.19845	1.48556	3.24768e-06	1.1418	-1.48556	3.24768e-06
Retnlg	5.77207	-1.45673	0.00234307	15.8464	1.45673	0.00234307
Hdc	0.435132	-1.34075	0.00321093	1.10311	1.34075	0.00321093
Ifitm1	0.724152	-1.45476	0.0108736	1.98621	1.45476	0.0108736
Hist1h1e	1.19517	1.05064	0.0309694	0.576591	-1.05064	0.0309694
Slpi	0.508188	-1.129	0.0438402	1.11221	1.129	0.0438402
S100a8	60.1386	-1.09543	0.0494794	128.518	1.09543	0.0494794
Mmp9	0.613927	-1.03057	0.09512	1.25485	1.03057	0.09512
Txnip	1.75142	0.853787	0.101935	0.968825	-0.853787	0.101935
Wfdc21	2.23398	-1.0292	0.112123	4.56038	1.0292	0.112123
Ifitm2	0.663272	-0.90601	0.140939	1.24347	0.90601	0.140939
Lgals3	1.73925	-0.768078	0.204842	2.96262	0.768078	0.204842
S100a9	70.8035	-0.882042	0.221548	130.505	0.882042	0.221548
Hist1h1b	1.39511	1.1572	0.229614	0.625147	-1.1572	0.229614
Gm42418	19.7777	0.734443	0.236601	11.8884	-0.734443	0.236601
Ifitm6	1.12788	-0.874258	0.247381	2.06814	0.874258	0.247381
Pglyrp1	1.32014	-0.774822	0.253048	2.25933	0.774822	0.253048
Tox	1.36884	0.75329	0.296144	0.81178	-0.75329	0.296144
Ahnak	2.30319	0.699616	0.296708	1.41796	-0.699616	0.296708
Xist	2.46468	0.715624	0.298538	1.50066	-0.715624	0.298538
Hp	0.708772	-0.760255	0.356818	1.20098	0.760255	0.356818
Rpl39	21.1683	-0.630328	0.368257	32.7709	0.630328	0.368257
Atf7ip	1.38294	0.660382	0.375233	0.87475	-0.660382	0.375233
Cdkn1b	1.31501	0.639942	0.403045	0.843644	-0.639942	0.403045
Stat1	2.19104	0.641574	0.438921	1.4043	-0.641574	0.438921
Uba52	2.52108	-0.59868	0.462398	3.8184	0.59868	0.462398
Cdk8	1.13814	0.618199	0.468384	0.741224	-0.618199	0.468384
Tyrobp	1.43421	-0.687873	0.468769	2.31092	0.687873	0.468769
S100a11	4.23917	-0.587768	0.499921	6.37209	0.587768	0.499921
Ifitm3	0.863856	-0.700532	0.512295	1.4043	0.700532	0.512295
Tmcc1	0.761321	-0.633284	0.523718	1.18125	0.633284	0.523718
Gzma	6.44688	-0.648375	0.563366	10.1063	0.648375	0.563366
Nlrc5	1.37204	0.575852	0.567846	0.92027	-0.575852	0.567846
Rpl41	20.3378	-0.549424	0.572749	29.7681	0.549424	0.572749
Hspa5	2.23718	0.543506	0.615868	1.5348	-0.543506	0.615868
Anxa1	1.25541	-0.621283	0.644442	1.93158	0.621283	0.644442
H2-Q6	1.1439	0.535424	0.654052	0.78902	-0.535424	0.654052
Rpl38	19.0106	-0.51029	0.657637	27.0808	0.51029	0.657637
Zbtb20	1.65209	0.536589	0.675829	1.13877	-0.536589	0.675829
Rbpj	1.06893	0.535134	0.676403	0.73743	-0.535134	0.676403
Anxa2	1.07021	-0.524816	0.676403	1.54011	0.524816	0.676403
Thbs1	0.739533	-0.653684	0.677571	1.1638	0.653684	0.677571
Prex1	1.4419	0.515802	0.677571	1.00828	-0.515802	0.677571
St8sia4	1.48804	0.518475	0.678311	1.03862	-0.518475	0.678311
Sntb1	2.30063	0.512906	0.691035	1.61218	-0.512906	0.691035
Hnrnpu	1.68413	0.505014	0.696689	1.18656	-0.505014	0.696689
mt-Nd3	2.60759	-0.49272	0.697392	3.6697	0.49272	0.697392
Ndufb1-ps	2.26025	-0.486609	0.717513	3.16746	0.486609	0.717513
Atp5k	1.43036	-0.486531	0.728193	2.00441	0.486531	0.728193
Cd226	1.37076	0.500385	0.743686	0.968825	-0.500385	0.743686
Gsr	0.722871	-0.538178	0.749127	1.05	0.538178	0.749127
mt-Nd4l	1.1862	0.496487	0.749127	0.84061	-0.496487	0.749127
Il21r	1.65081	0.491949	0.756321	1.17367	-0.491949	0.756321
Rps2	9.0205	-0.469138	0.763235	12.4885	0.469138	0.763235
Rps28	19.7367	-0.466727	0.765847	27.2788	0.466727	0.765847
Rps29	29.1148	-0.46578	0.766168	40.2142	0.46578	0.766168
Stk4	2.47301	0.476906	0.769645	1.77681	-0.476906	0.769645
Dad1	1.68157	0.478139	0.769645	1.20705	-0.478139	0.769645
Lncpint	3.45671	0.47371	0.773218	2.48921	-0.47371	0.773218
Cd6	1.22657	0.486114	0.773218	0.875509	-0.486114	0.773218
Lrba	1.24003	0.47708	0.775721	0.890682	-0.47708	0.775721
Neurl3	1.57647	0.476727	0.776664	1.1327	-0.476727	0.776664
Tpr	1.83409	0.468485	0.776664	1.3254	-0.468485	0.776664
Tnik	1.65722	0.475341	0.776664	1.19188	-0.475341	0.776664
Kmt2a	1.02791	0.477242	0.776664	0.738189	-0.477242	0.776664
Smarca5	1.22785	0.469004	0.780232	0.886889	-0.469004	0.780232
Apoe	1.19197	1.12667	0.783367	0.545486	-1.12667	0.783367
Bola2	1.11507	-0.458491	0.783367	1.53252	0.458491	0.783367
Mxd1	1.36371	-0.473935	0.783747	1.89441	0.473935	0.783747
Cebpb	1.34321	-0.468382	0.786829	1.85875	0.468382	0.786829
Nr4a3	1.40024	0.481142	0.787298	1.00297	-0.481142	0.787298
Atrx	1.37717	0.462648	0.787298	0.999172	-0.462648	0.787298
Fasl	1.07854	0.46451	0.795304	0.781433	-0.46451	0.795304
Slfn2	3.06451	0.449468	0.799315	2.24415	-0.449468	0.799315
Atp5mpl	1.6444	-0.43858	0.803935	2.22898	0.43858	0.803935
Macf1	1.73412	0.448335	0.805237	1.27078	-0.448335	0.805237
Klrd1	1.52585	-0.444814	0.8058	2.07725	0.444814	0.8058
Rps21	22.5519	-0.418646	0.816136	30.1481	0.418646	0.816136
Tomm7	1.87959	-0.424257	0.816136	2.52259	0.424257	0.816136
Mxd4	1.07854	0.445051	0.816136	0.792055	-0.445051	0.816136
Mmp8	0.8363	-0.565708	0.816136	1.23815	0.565708	0.816136
Mycbp2	1.70144	0.433865	0.816136	1.2594	-0.433865	0.816136
Rpl37	21.1658	-0.418548	0.816136	28.2932	0.418548	0.816136
Ankrd12	1.75142	0.431993	0.816136	1.29809	-0.431993	0.816136
Stag2	1.2599	0.434001	0.816136	0.932409	-0.434001	0.816136
Bcl2	1.96098	0.454571	0.823262	1.43086	-0.454571	0.823262
Cast	1.28617	0.431289	0.823794	0.953652	-0.431289	0.823794
Lcp2	1.07982	0.428927	0.83217	0.801917	-0.428927	0.83217
Hopx	0.776701	-0.425239	0.832397	1.04318	0.425239	0.832397
Camk1d	2.43456	0.422034	0.832704	1.81702	-0.422034	0.832704
Ifi27l2a	3.97643	0.451099	0.835959	2.90875	-0.451099	0.835959
Itga1	1.45792	0.430177	0.836868	1.08187	-0.430177	0.836868
Prdx5	1.79692	-0.425724	0.837839	2.4141	0.425724	0.837839
Top2b	1.05675	0.425322	0.839938	0.786744	-0.425322	0.839938
Itpr2	1.03752	0.424087	0.841431	0.773088	-0.424087	0.841431
Stk10	1.55533	0.420073	0.841431	1.16229	-0.420073	0.841431
Aopep	2.4948	0.42043	0.841431	1.86406	-0.42043	0.841431
Fgf13	1.11507	0.453584	0.841431	0.814056	-0.453584	0.841431
Skil	1.05611	0.424447	0.842399	0.786744	-0.424447	0.842399
Pdia3	1.48932	0.4122	0.84651	1.11904	-0.4122	0.84651
Ppm1h	1.85011	0.414889	0.84651	1.38761	-0.414889	0.84651
Hnrnpa2b1	3.65601	0.404411	0.852993	2.76233	-0.404411	0.852993
Sec61g	2.25833	-0.397672	0.85609	2.97552	0.397672	0.85609
Hnrnpab	1.17915	0.413111	0.85609	0.885371	-0.413111	0.85609
Tgfbr2	1.97892	0.406339	0.856493	1.49307	-0.406339	0.856493
Ets1	4.31736	0.399956	0.859138	3.27216	-0.399956	0.859138
Ncoa2	1.85204	0.395257	0.860122	1.4081	-0.395257	0.860122
Fryl	3.51374	0.397545	0.860122	2.66749	-0.397545	0.860122
Foxp1	3.29457	0.396089	0.860122	2.50362	-0.396089	0.860122
Utrn	2.40829	0.397379	0.860122	1.8284	-0.397379	0.860122
Fos	1.06828	-0.432736	0.860122	1.44224	0.432736	0.860122
Nr3c1	2.93698	0.404339	0.860122	2.21912	-0.404339	0.860122
Gm8369	1.27143	0.403246	0.860122	0.961239	-0.403246	0.860122
Man1a	1.3054	0.401979	0.863379	0.987792	-0.401979	0.863379
Sfpq	1.43613	0.393377	0.864568	1.09325	-0.393377	0.864568
Rps25	8.30148	-0.377243	0.871971	10.7838	0.377243	0.871971
Anp32a	1.08623	0.390505	0.875876	0.828471	-0.390505	0.875876
Smchd1	2.55824	0.386764	0.875876	1.95662	-0.386764	0.875876
Tmem258	1.02983	-0.381005	0.875876	1.34133	0.381005	0.875876
Tpp2	1.0324	0.38893	0.876398	0.788261	-0.38893	0.876398
Smc4	1.11058	0.389846	0.889222	0.847438	-0.389846	0.889222
Airn	1.01702	0.399553	0.889807	0.770812	-0.399553	0.889807
Ppp2r5a	1.32847	0.37505	0.89758	1.02421	-0.37505	0.89758
Klf2	0.932426	-0.403542	0.899107	1.2336	0.403542	0.899107
AU020206	1.977	0.372336	0.899773	1.52721	-0.372336	0.899773
Tnfaip3	3.16897	0.367821	0.899773	2.45582	-0.367821	0.899773
Srrm2	2.44994	0.366934	0.899773	1.89972	-0.366934	0.899773
Lcn2	5.84128	-0.445192	0.901591	7.95393	0.445192	0.901591
Bzw1	1.31245	0.358623	0.904567	1.02345	-0.358623	0.904567
Rpl37a	27.7908	-0.345924	0.904567	35.3253	0.345924	0.904567
Ncl	3.14526	0.361451	0.904567	2.44824	-0.361451	0.904567
Ifi203	1.62325	0.372119	0.904567	1.25409	-0.372119	0.904567
Rps27	29.6031	-0.348208	0.904567	37.6886	0.348208	0.904567
Cnot6l	1.78475	0.362226	0.904567	1.38837	-0.362226	0.904567
Eif4g2	1.63928	0.362922	0.904567	1.27457	-0.362922	0.904567
Bst2	1.02407	0.389788	0.904567	0.781433	-0.389788	0.904567
Cyld	1.14583	0.369307	0.904567	0.886889	-0.369307	0.904567
Sept7	1.27079	0.361024	0.904567	0.98931	-0.361024	0.904567
Ggnbp2	1.10033	0.366185	0.904567	0.853507	-0.366185	0.904567
Arhgef3	1.0042	0.37985	0.904567	0.77157	-0.37985	0.904567
Tmbim6	1.68221	0.361261	0.904567	1.30947	-0.361261	0.904567
Lnpep	1.43997	0.358732	0.904567	1.12284	-0.358732	0.904567
mt-Nd5	2.30703	0.36383	0.904567	1.79274	-0.36383	0.904567
Ndufa3	1.38614	-0.344384	0.911448	1.76012	0.344384	0.911448
Chd2	2.29101	0.352559	0.911448	1.79426	-0.352559	0.911448
Prpf4b	1.02599	0.353834	0.911448	0.802676	-0.353834	0.911448
Ssbp2	1.26246	0.362638	0.911448	0.981723	-0.362638	0.911448
Aak1	1.3996	0.35123	0.914512	1.09704	-0.35123	0.914512
Gphn	1.01381	0.358584	0.914512	0.790537	-0.358584	0.914512
Sidt1	1.37781	0.371099	0.917833	1.06518	-0.371099	0.917833
Tut4	3.04336	0.341928	0.924546	2.4012	-0.341928	0.924546
Actb	32.9284	-0.334588	0.925013	41.5282	0.334588	0.925013
Arid5a	1.03624	0.34788	0.926534	0.814056	-0.34788	0.926534
Rpl35	7.66384	-0.332106	0.926534	9.6488	0.332106	0.926534
Aff1	1.04393	0.353177	0.926534	0.817091	-0.353177	0.926534
Btg1	5.76951	-0.332948	0.926534	7.26809	0.332948	0.926534
Ccnd2	1.50214	0.343779	0.930224	1.18353	-0.343779	0.930224
Pabpc1	4.74672	0.334243	0.930224	3.76529	-0.334243	0.930224
H2-Q7	5.12674	0.332995	0.935936	4.07028	-0.332995	0.935936
Il12rb2	1.08879	-0.344118	0.936238	1.3823	0.344118	0.936238
Dock8	2.01994	0.334777	0.938334	1.60156	-0.334777	0.938334
Sh2d2a	1.55084	0.334491	0.942666	1.22981	-0.334491	0.942666
Bach2	1.71233	0.348116	0.942666	1.34513	-0.348116	0.942666
Sec61b	2.28076	-0.324494	0.942666	2.8564	0.324494	0.942666
Antxr2	1.12788	0.373934	0.942666	0.870198	-0.373934	0.942666
Isg15	1.28489	0.382472	0.942925	0.985516	-0.382472	0.942925
Ranbp9	1.00676	0.333388	0.952797	0.798883	-0.333388	0.952797
Stat4	4.54165	0.313307	0.953391	3.65529	-0.313307	0.953391
Sp100	3.1318	0.304331	0.953391	2.53624	-0.304331	0.953391
Snrpe	1.82128	-0.303469	0.953391	2.24795	0.303469	0.953391
Rabgap1l	2.02314	0.308655	0.953391	1.63342	-0.308655	0.953391
Gas5	2.90814	-0.301888	0.953391	3.58549	0.301888	0.953391
Fcer1g	1.11699	-0.350903	0.953391	1.42479	0.350903	0.953391
Itpkb	2.92673	0.320151	0.953391	2.3443	-0.320151	0.953391
Fam107b	2.53261	0.32169	0.953391	2.02642	-0.32169	0.953391
Prkcq	1.50598	0.322726	0.953391	1.20401	-0.322726	0.953391
Atp5g3	1.52713	0.314943	0.953391	1.22753	-0.314943	0.953391
Xrn2	1.43805	0.313623	0.953391	1.15698	-0.313623	0.953391
Chmp4b	1.2317	0.307154	0.953391	0.995379	-0.307154	0.953391
Ppp1r16b	2.26666	0.30817	0.953391	1.83068	-0.30817	0.953391
Mbnl1	9.4582	0.312883	0.953391	7.6148	-0.312883	0.953391
Ptpn22	6.22066	0.294477	0.953391	5.07249	-0.294477	0.953391
Pnrc1	2.80753	0.306659	0.953391	2.26995	-0.306659	0.953391
Tln1	2.20065	0.302471	0.953391	1.7844	-0.302471	0.953391
Rsrp1	2.54607	0.322869	0.953391	2.03552	-0.322869	0.953391
Kmt2c	1.02599	0.318841	0.953391	0.822402	-0.318841	0.953391
Sem1	2.73063	-0.303666	0.953391	3.37078	0.303666	0.953391
Capza2	1.1439	0.300612	0.953391	0.928616	-0.300612	0.953391
Zyx	0.906152	-0.326536	0.953391	1.13649	0.326536	0.953391
Gm44174	1.06572	0.31117	0.953391	0.858818	-0.31117	0.953391
Vgll4	1.6239	0.319598	0.953391	1.30112	-0.319598	0.953391
Gapdh	3.863	-0.311572	0.953391	4.79481	0.311572	0.953391
Nsd3	3.32021	0.296269	0.953391	2.70391	-0.296269	0.953391
Peak1	1.78667	0.317261	0.953391	1.43389	-0.317261	0.953391
Ifngr1	5.00626	0.307862	0.953391	4.04449	-0.307862	0.953391
Themis	3.96233	0.320664	0.953391	3.17277	-0.320664	0.953391
Fyn	2.63194	0.313283	0.953391	2.11821	-0.313283	0.953391
Snrpf	1.64312	-0.296348	0.953391	2.01807	0.296348	0.953391
Rps26	12.9668	-0.298934	0.953391	15.9541	0.298934	0.953391
Clint1	2.38009	0.31317	0.953391	1.91565	-0.31317	0.953391
Actg1	10.2285	-0.318703	0.953391	12.7586	0.318703	0.953391
Itsn2	1.01125	0.330249	0.953391	0.804193	-0.330249	0.953391
Ifrd1	1.27656	0.311183	0.953391	1.02876	-0.311183	0.953391
Zfp36l1	1.21055	0.308796	0.953391	0.977171	-0.308796	0.953391
Gpr132	1.58288	0.327102	0.953391	1.26167	-0.327102	0.953391
Cox7c	3.63294	-0.308508	0.953391	4.49969	0.308508	0.953391
D16Ertd472e	1.21696	0.319771	0.953391	0.974895	-0.319771	0.953391
Runx1	2.0257	0.3058	0.953391	1.63873	-0.3058	0.953391
Pim1	0.959982	-0.320175	0.953391	1.1987	0.320175	0.953391
Plcl2	1.29771	0.304369	0.953391	1.05076	-0.304369	0.953391
Rpl36	16.849	-0.306359	0.953391	20.8377	0.306359	0.953391
Thada	1.42139	0.319687	0.953391	1.13877	-0.319687	0.953391
Zeb1	3.91811	0.304477	0.953391	3.17277	-0.304477	0.953391
Tle4	1.26695	0.321705	0.953391	1.01359	-0.321705	0.953391
Eif3a	1.08238	0.31582	0.953391	0.869439	-0.31582	0.953391
Rbm3	4.73711	-0.307273	0.953391	5.86227	0.307273	0.953391
Rpl10	6.9666	-0.308841	0.953391	8.63066	0.308841	0.953391
Grap2	9.28709	0.295196	0.955981	7.56928	-0.295196	0.955981
Khdrbs1	1.04778	0.299477	0.957449	0.851231	-0.299477	0.957449
Tmem163	1.05547	0.307453	0.960668	0.852748	-0.307453	0.960668
Cops9	0.945243	-0.290454	0.960719	1.15622	0.290454	0.960719
Thrap3	1.04778	0.29691	0.960719	0.852748	-0.29691	0.960719
Clec2d	1.38358	0.295289	0.960719	1.12739	-0.295289	0.960719
Scml4	1.17018	0.301904	0.960719	0.9491	-0.301904	0.960719
Msn	2.63386	0.289245	0.960719	2.15539	-0.289245	0.960719
Slco3a1	1.61044	0.295875	0.961188	1.31175	-0.295875	0.961188
Mrpl33	1.75206	-0.285444	0.962892	2.13566	0.285444	0.962892
Dleu2	1.24644	-0.295752	0.962892	1.53024	0.295752	0.962892
Arhgap45	2.08915	0.288849	0.962924	1.71005	-0.288849	0.962924
P2ry10	1.38742	0.29155	0.963737	1.13346	-0.29155	0.963737
Foxo1	1.79436	0.294751	0.965364	1.46272	-0.294751	0.965364
Mier1	1.58929	0.288534	0.965364	1.30112	-0.288534	0.965364
Inpp4b	4.77107	0.288835	0.965364	3.90565	-0.288835	0.965364
Cox7a2	1.8405	-0.281495	0.967404	2.23733	0.281495	0.967404
Inpp5d	2.16284	0.276863	0.967887	1.78516	-0.276863	0.967887
Dennd1b	1.16185	0.280125	0.967887	0.956687	-0.280125	0.967887
4930523C07Rik	1.34192	0.283585	0.967887	1.10235	-0.283585	0.967887
Rap1a	1.59634	0.271566	0.967887	1.32237	-0.271566	0.967887
Ttc39b	1.14647	0.281635	0.967887	0.943031	-0.281635	0.967887
Rundc3b	1.82448	0.278927	0.967887	1.50369	-0.278927	0.967887
Exoc4	1.43933	0.281268	0.967887	1.18429	-0.281268	0.967887
Tax1bp1	1.53738	0.274674	0.967887	1.27078	-0.274674	0.967887
Isy1	1.3573	0.284229	0.967887	1.11449	-0.284229	0.967887
Cnbp	1.91868	0.269516	0.967887	1.5917	-0.269516	0.967887
Arl6ip5	1.24836	0.270495	0.967887	1.03483	-0.270495	0.967887
Klrc1	0.872187	-0.275807	0.967887	1.05607	0.275807	0.967887
Aldoa	1.28809	-0.280868	0.967887	1.56514	0.280868	0.967887
Taldo1	1.45151	-0.271707	0.967887	1.75253	0.271707	0.967887
Aplp2	1.01766	0.283348	0.967887	0.836058	-0.283348	0.967887
Ddx6	1.43549	0.282036	0.967887	1.1805	-0.282036	0.967887
Rora	1.78859	0.281904	0.967887	1.47107	-0.281904	0.967887
Ngp	12.7015	-0.352165	0.967887	16.2151	0.352165	0.967887
Hsp90b1	1.58865	0.287953	0.967887	1.30112	-0.287953	0.967887
Pafah1b1	1.92509	0.284672	0.967887	1.58032	-0.284672	0.967887
Abr	1.24131	0.295472	0.967887	1.01131	-0.295472	0.967887
Ssh2	3.64383	0.269026	0.967887	3.02407	-0.269026	0.967887
Msi2	1.22016	0.277198	0.967887	1.00676	-0.277198	0.967887
Fkbp3	1.35026	0.285581	0.967887	1.10766	-0.285581	0.967887
Foxn3	1.36628	0.291768	0.967887	1.11601	-0.291768	0.967887
Elmo1	3.14654	0.268175	0.967887	2.61287	-0.268175	0.967887
Gpbp1	1.067	0.27272	0.967887	0.883095	-0.27272	0.967887
Vps13b	1.21696	0.279939	0.967887	1.00221	-0.279939	0.967887
Usp25	1.10417	0.276985	0.967887	0.911166	-0.276985	0.967887
Mpp7	1.05483	0.29381	0.967887	0.860335	-0.29381	0.967887
Cd74	1.75463	0.540377	0.967887	1.20629	-0.540377	0.967887
Smad7	1.69503	0.278419	0.967887	1.39748	-0.278419	0.967887
Flna	0.879877	-0.273471	0.967887	1.06366	0.273471	0.967887
mt-Nd2	7.05824	0.272639	0.967887	5.8433	-0.272639	0.967887
Selenow	2.2814	0.265286	0.969649	1.8982	-0.265286	0.969649
Itga4	2.64284	0.266496	0.970104	2.19712	-0.266496	0.970104
Atp5e	4.34684	-0.25562	0.970104	5.19008	0.25562	0.970104
Ost4	0.915123	-0.2604	0.970104	1.09628	0.2604	0.970104
Hnrnpd	1.26887	0.26366	0.970104	1.05683	-0.26366	0.970104
Ubl5	2.67936	-0.25673	0.970104	3.2016	0.25673	0.970104
Usp15	1.11314	0.269576	0.970104	0.923305	-0.269576	0.970104
Crlf3	1.22273	0.267246	0.970104	1.01586	-0.267246	0.970104
Pik3r1	1.39511	0.266134	0.970104	1.16001	-0.266134	0.970104
Ubac2	1.32014	0.264949	0.970104	1.09856	-0.264949	0.970104
Cox17	1.84755	-0.259258	0.970104	2.21153	0.259258	0.970104
Ss18	1.08751	0.265904	0.970104	0.904338	-0.265904	0.970104
Malt1	2.2218	0.263885	0.970104	1.8504	-0.263885	0.970104
Gimap3	2.37817	0.259843	0.970276	1.98621	-0.259843	0.970276
Sept1	2.13208	0.259885	0.970276	1.78061	-0.259885	0.970276
Psmb8	4.11421	0.258039	0.970276	3.44058	-0.258039	0.970276
Ms4a6b	3.61243	0.258715	0.971281	3.01952	-0.258715	0.971281
Camp	14.8759	-0.358557	0.977821	19.0753	0.358557	0.977821
Cox6c	3.68356	-0.249848	0.979271	4.38058	0.249848	0.979271
Pde7a	3.42338	0.255544	0.981091	2.86778	-0.255544	0.981091
Srrm1	1.0183	0.258331	0.981197	0.851231	-0.258331	0.981197
Ablim1	3.29521	0.252166	0.98527	2.76688	-0.252166	0.98527
Pip4k2a	1.44061	0.256012	0.987064	1.20629	-0.256012	0.987064
Fnbp1	2.46596	0.251716	0.989234	2.07118	-0.251716	0.989234
Rgs1	3.15359	0.252266	0.990291	2.64777	-0.252266	0.990291
Syf2	1.19581	0.250303	0.990291	1.00524	-0.250303	0.990291
Rpl32	25.1345	-0.241976	0.990291	29.7278	0.241976	0.990291
Spcs2	1.33872	0.251646	0.990291	1.12435	-0.251646	0.990291
Cd3g	8.36043	0.248494	0.990291	7.03821	-0.248494	0.990291
Ppp1r12a	3.25484	0.249092	0.990291	2.73881	-0.249092	0.990291
Hif1a	1.12788	-0.252322	0.990291	1.34361	0.252322	0.990291
Arhgap31	1.27143	0.260374	0.990291	1.06138	-0.260374	0.990291
Sh3kbp1	2.78126	0.248484	0.990291	2.34126	-0.248484	0.990291
Cox5b	2.25961	-0.203946	0.990361	2.60301	0.203946	0.990361
Ankrd44	4.05525	0.203893	0.990361	3.521	-0.203893	0.990361
Sf3b1	1.82576	0.241886	0.990361	1.5439	-0.241886	0.990361
Fam117b	1.24452	0.21109	0.990361	1.07504	-0.21109	0.990361
Icos	3.26573	0.226213	0.990361	2.79192	-0.226213	0.990361
Dock10	6.62375	0.217787	0.990361	5.69612	-0.217787	0.990361
Lrrfip1	1.26631	0.174378	0.990361	1.12208	-0.174378	0.990361
Actr3	3.31316	0.159199	0.990361	2.96717	-0.159199	0.990361
Btg2	3.45991	0.172056	0.990361	3.07111	-0.172056	0.990361
Ptprc	10.265	0.230553	0.990361	8.74978	-0.230553	0.990361
Rgs2	1.52521	0.242695	0.990361	1.28899	-0.242695	0.990361
Suco	1.16633	0.197008	0.990361	1.01738	-0.197008	0.990361
Prrc2c	2.57683	0.24001	0.990361	2.18194	-0.24001	0.990361
Cd247	1.3996	0.168841	0.990361	1.24498	-0.168841	0.990361
Arhgap30	1.11507	0.162613	0.990361	0.996138	-0.162613	0.990361
Mndal	1.7636	0.248286	0.990361	1.48472	-0.248286	0.990361
H3f3a	5.85602	-0.210446	0.990361	6.77647	0.210446	0.990361
Dnajc1	1.46048	0.18356	0.990361	1.28595	-0.18356	0.990361
Apbb1ip	1.26246	0.226654	0.990361	1.07883	-0.226654	0.990361
Abi1	1.14903	0.191674	0.990361	1.006	-0.191674	0.990361
Rpl7a	6.50135	-0.165335	0.990361	7.29161	0.165335	0.990361
Set	1.65209	0.193683	0.990361	1.44451	-0.193683	0.990361
Arhgap15	8.64625	0.162286	0.990361	7.72708	-0.162286	0.990361
Nr4a2	1.88664	0.204566	0.990361	1.63722	-0.204566	0.990361
Cytip	2.79151	0.198773	0.990361	2.43231	-0.198773	0.990361
Ssb	1.16313	0.159044	0.990361	1.04166	-0.159044	0.990361
Wipf1	1.40345	0.217411	0.990361	1.20705	-0.217411	0.990361
Hnrnpa3	2.57106	0.1759	0.990361	2.27602	-0.1759	0.990361
Srp14	1.27143	0.187044	0.990361	1.11677	-0.187044	0.990361
Atp8b4	2.92865	0.235916	0.990361	2.48693	-0.235916	0.990361
Dusp2	1.75783	-0.183765	0.990361	1.99683	0.183765	0.990361
Samhd1	1.93535	0.214185	0.990361	1.66832	-0.214185	0.990361
Ywhab	1.17851	0.204477	0.990361	1.02269	-0.204477	0.990361
Gnas	4.10716	0.235666	0.990361	3.48838	-0.235666	0.990361
Rpl22l1	4.14177	-0.170559	0.990361	4.66205	0.170559	0.990361
4932438A13Rik	1.80141	0.233189	0.990361	1.53252	-0.233189	0.990361
Tpm3	2.59349	0.217074	0.990361	2.23126	-0.217074	0.990361
Cd2	1.90394	0.23792	0.990361	1.61446	-0.23792	0.990361
Snhg8	0.88244	-0.21799	0.990361	1.02648	0.21799	0.990361
Rpl34	22.6705	-0.158646	0.990361	25.3086	0.158646	0.990361
Lef1	1.50983	0.209529	0.990361	1.30568	-0.209529	0.990361
Nfkb1	1.85908	0.242686	0.990361	1.57121	-0.242686	0.990361
Dnaja1	3.42851	0.218556	0.990361	2.94669	-0.218556	0.990361
B4galt1	1.38742	0.219094	0.990361	1.19188	-0.219094	0.990361
Zcchc7	1.50278	0.209498	0.990361	1.29961	-0.209498	0.990361
Anp32b	1.58865	0.160112	0.990361	1.42175	-0.160112	0.990361
Txn1	2.93186	-0.199811	0.990361	3.36775	0.199811	0.990361
Jak1	3.25035	0.166684	0.990361	2.89585	-0.166684	0.990361
Tmem59	1.14198	0.164436	0.990361	1.0189	-0.164436	0.990361
Smap2	1.00869	0.238247	0.990361	0.855024	-0.238247	0.990361
Lck	2.30767	0.189161	0.990361	2.02414	-0.189161	0.990361
Tnfrsf1b	1.16505	0.243517	0.990361	0.983999	-0.243517	0.990361
Park7	1.25349	0.209291	0.990361	1.08414	-0.209291	0.990361
Rpl22	9.1288	-0.160065	0.990361	10.2011	0.160065	0.990361
Abcb1a	1.36756	0.21584	0.990361	1.17746	-0.21584	0.990361
Fgl2	1.01894	0.205028	0.990361	0.883854	-0.205028	0.990361
Kmt2e	1.90202	0.173482	0.990361	1.68653	-0.173482	0.990361
Arap2	1.1689	0.248268	0.990361	0.983999	-0.248268	0.990361
Ankrd17	1.22081	0.222542	0.990361	1.04621	-0.222542	0.990361
Plac8	5.0492	-0.168952	0.990361	5.67715	0.168952	0.990361
Rpl6	14.0857	-0.212088	0.990361	16.3183	0.212088	0.990361
Rsrc2	1.38871	0.181493	0.990361	1.2245	-0.181493	0.990361
Gtf2i	1.15736	0.233968	0.990361	0.983999	-0.233968	0.990361
Gnb2	1.24195	-0.163019	0.990361	1.39065	0.163019	0.990361
Zc3hav1	3.59769	0.207512	0.990361	3.11587	-0.207512	0.990361
Braf	0.909997	-0.183217	0.990361	1.03331	0.183217	0.990361
Tmsb10	15.2412	-0.230971	0.990361	17.8895	0.230971	0.990361
Snrpg	3.63422	-0.195235	0.990361	4.16132	0.195235	0.990361
Itpr1	1.1862	0.232152	0.990361	1.00979	-0.232152	0.990361
Irak2	1.26502	0.230593	0.990361	1.07807	-0.230593	0.990361
Wnk1	2.71845	0.238625	0.990361	2.30409	-0.238625	0.990361
Grcc10	1.40088	-0.159129	0.990361	1.56438	0.159129	0.990361
Klrk1	1.08687	-0.193167	0.990361	1.24271	0.193167	0.990361
Ybx3	0.938194	-0.171668	0.990361	1.05683	0.171668	0.990361
Rpl28	13.4417	-0.221369	0.990361	15.6727	0.221369	0.990361
Arhgef1	1.17018	0.163563	0.990361	1.04469	-0.163563	0.990361
Gmfg	2.85944	-0.230023	0.990361	3.35409	0.230023	0.990361
Eif3k	1.78026	-0.155031	0.990361	1.98241	0.155031	0.990361
Cox6b1	2.49929	-0.205114	0.990361	2.88144	0.205114	0.990361
Gpi1	1.1407	-0.244148	0.990361	1.3512	0.244148	0.990361
Rps11	23.1479	-0.182857	0.990361	26.2789	0.182857	0.990361
Ftl1	3.51502	-0.184017	0.990361	3.99365	0.184017	0.990361
Mef2a	1.24772	0.16284	0.990361	1.11449	-0.16284	0.990361
1810026B05Rik	1.31629	0.247857	0.990361	1.10842	-0.247857	0.990361
Akap13	5.60609	0.158513	0.990361	5.02317	-0.158513	0.990361
Nup98	1.2631	0.224348	0.990361	1.08111	-0.224348	0.990361
Stim1	1.23939	0.188951	0.990361	1.08718	-0.188951	0.990361
Prkcb	1.55468	0.217804	0.990361	1.33678	-0.217804	0.990361
Eif3c	1.13493	0.165201	0.990361	1.01207	-0.165201	0.990361
Itgal	1.48483	0.185457	0.990361	1.30568	-0.185457	0.990361
Fus	1.40473	0.172358	0.990361	1.2465	-0.172358	0.990361
Rplp2	17.1861	-0.158022	0.990361	19.1777	0.158022	0.990361
Hmgb2	7.28638	-0.193776	0.990361	8.33478	0.193776	0.990361
Dnaja2	1.11122	0.209043	0.990361	0.961239	-0.209043	0.990361
Psmb10	1.10225	0.184893	0.990361	0.969584	-0.184893	0.990361
Ankrd11	4.2411	0.229286	0.990361	3.61811	-0.229286	0.990361
Tcf25	1.05867	0.250316	0.990361	0.889923	-0.250316	0.990361
Maml2	3.78866	0.231393	0.990361	3.22739	-0.231393	0.990361
Fli1	2.52043	0.247748	0.990361	2.12277	-0.247748	0.990361
Atp5l	3.47785	-0.222186	0.990361	4.05738	0.222186	0.990361
Pkm	1.17082	-0.176299	0.990361	1.32313	0.176299	0.990361
Rab8b	3.62717	0.1863	0.990361	3.18794	-0.1863	0.990361
Slc9a9	2.31536	0.235636	0.990361	1.96648	-0.235636	0.990361
Atp1b3	1.34	0.17815	0.990361	1.18429	-0.17815	0.990361
Rpl29	8.1041	-0.193905	0.990361	9.27098	0.193905	0.990361
Gnai2	2.86713	-0.173319	0.990361	3.23346	0.173319	0.990361
Gpx1	0.934349	-0.218403	0.990361	1.08718	0.218403	0.990361
Ccr2	1.21696	0.219039	0.990361	1.04545	-0.219039	0.990361
Ccr5	1.57711	0.19097	0.990361	1.38154	-0.19097	0.990361
Ipcef1	1.06316	0.198601	0.990361	0.92634	-0.198601	0.990361
Hivep2	2.52108	0.180649	0.990361	2.22443	-0.180649	0.990361
Gm26740	3.32213	0.175693	0.990361	2.94138	-0.175693	0.990361
Slc16a10	1.20222	0.262369	0.990361	1.00221	-0.262369	0.990361
Ascc3	1.01638	0.22133	0.990361	0.871715	-0.22133	0.990361
Jmjd1c	1.18107	0.225907	0.990361	1.00979	-0.225907	0.990361
Arid5b	2.07249	0.176614	0.990361	1.83371	-0.176614	0.990361
Uqcr11	0.974081	-0.226163	0.990361	1.13953	0.226163	0.990361
Cdk17	1.80077	0.220591	0.990361	1.54542	-0.220591	0.990361
Atp2b1	1.63863	0.207869	0.990361	1.41872	-0.207869	0.990361
Lyz2	6.21361	-0.261229	0.990361	7.44789	0.261229	0.990361
Rap1b	2.81779	0.157554	0.990361	2.52638	-0.157554	0.990361
Myl6	6.99544	-0.163183	0.990361	7.83406	0.163183	0.990361
Ikzf1	2.60631	0.1717	0.990361	2.31395	-0.1717	0.990361
Actr2	1.79692	0.177024	0.990361	1.58942	-0.177024	0.990361
Usp34	1.08559	0.192561	0.990361	0.949859	-0.192561	0.990361
Cyfip2	1.26502	0.187614	0.990361	1.1107	-0.187614	0.990361
Hspa4	1.27912	0.230433	0.990361	1.09021	-0.230433	0.990361
Rapgef6	2.46212	0.176839	0.990361	2.17815	-0.176839	0.990361
Cdc42se2	1.33616	0.238221	0.990361	1.1327	-0.238221	0.990361
Anxa6	1.2035	0.205099	0.990361	1.04393	-0.205099	0.990361
Ncor1	1.99687	0.221136	0.990361	1.71308	-0.221136	0.990361
2410006H16Rik	1.79436	-0.17099	0.990361	2.02035	0.17099	0.990361
Gabarap	1.54379	-0.190915	0.990361	1.7624	0.190915	0.990361
Smg6	1.13557	0.195492	0.990361	0.991586	-0.195492	0.990361
Pitpna	1.29578	0.206587	0.990361	1.12284	-0.206587	0.990361
Mir142hg	4.3526	-0.227965	0.990361	5.09828	0.227965	0.990361
Skap1	6.96147	0.20429	0.990361	6.04283	-0.20429	0.990361
Ikzf3	1.61813	0.19899	0.990361	1.40961	-0.19899	0.990361
Rpl27	16.4863	-0.152556	0.990361	18.3273	0.152556	0.990361
Tex2	1.26759	0.222395	0.990361	1.08642	-0.222395	0.990361
Prkar1a	1.75847	0.241879	0.990361	1.487	-0.241879	0.990361
Rab10	1.28233	0.233037	0.990361	1.09097	-0.233037	0.990361
Id2	1.59057	-0.207453	0.990361	1.83675	0.207453	0.990361
Baz1a	1.16249	0.212819	0.990361	1.00297	-0.212819	0.990361
Prkch	4.94731	0.16716	0.990361	4.40637	-0.16716	0.990361
Susd6	1.22529	0.222613	0.990361	1.05	-0.222613	0.990361
Sipa1l1	3.27407	0.196569	0.990361	2.85716	-0.196569	0.990361
Npc2	2.1417	0.17761	0.990361	1.89365	-0.17761	0.990361
Ddx24	1.07597	0.234893	0.990361	0.914201	-0.234893	0.990361
Bcl11b	1.66555	0.162849	0.990361	1.48776	-0.162849	0.990361
Eif5	1.13621	0.177676	0.990361	1.00448	-0.177676	0.990361
Crip1	8.79621	-0.203161	0.990361	10.1275	0.203161	0.990361
Esyt2	1.98341	0.21394	0.990361	1.71005	-0.21394	0.990361
Ripor2	1.62133	0.183337	0.990361	1.42782	-0.183337	0.990361
Jarid2	1.2804	0.226869	0.990361	1.09401	-0.226869	0.990361
Atxn1	4.52563	0.181058	0.990361	3.99214	-0.181058	0.990361
Dek	1.50854	0.16457	0.990361	1.34589	-0.16457	0.990361
Fam172a	1.78282	0.233303	0.990361	1.51659	-0.233303	0.990361
Btf3	4.00847	-0.209978	0.990361	4.63701	0.209978	0.990361
Pde4d	1.54443	-0.203294	0.990361	1.77833	0.203294	0.990361
Emb	4.72109	0.239038	0.990361	4.00048	-0.239038	0.990361
Tkt	0.933708	-0.252216	0.990361	1.11221	0.252216	0.990361
Acin1	1.06188	0.206338	0.990361	0.92027	-0.206338	0.990361
Gzmb	4.10844	-0.230229	0.990361	4.81985	0.230229	0.990361
Ptk2b	1.51559	0.237827	0.990361	1.28519	-0.237827	0.990361
Lcp1	4.14433	0.236168	0.990361	3.51873	-0.236168	0.990361
Elf1	2.18207	0.232548	0.990361	1.85723	-0.232548	0.990361
Il7r	1.45151	0.188349	0.990361	1.27381	-0.188349	0.990361
Eif3h	2.17053	-0.184231	0.990361	2.46645	0.184231	0.990361
Atad2	1.10481	0.217872	0.990361	0.949859	-0.217872	0.990361
Ly6e	3.62268	0.199697	0.990361	3.15456	-0.199697	0.990361
Ly6c2	5.66249	-0.15879	0.990361	6.32202	0.15879	0.990361
Dgat1	1.25669	-0.202318	0.990361	1.44603	0.202318	0.990361
Myh9	3.17858	0.230157	0.990361	2.70998	-0.230157	0.990361
Lgals1	5.85666	-0.201866	0.990361	6.73702	0.201866	0.990361
Tnrc6b	3.12347	0.190865	0.990361	2.73653	-0.190865	0.990361
Bin2	1.02983	0.197042	0.990361	0.898269	-0.197042	0.990361
Atp5g2	2.35382	-0.165074	0.990361	2.63942	0.165074	0.990361
Crebbp	1.24388	0.190142	0.990361	1.09021	-0.190142	0.990361
Rpl35a	19.7328	-0.152604	0.990361	21.937	0.152604	0.990361
Plcxd2	1.10161	0.243935	0.990361	0.930133	-0.243935	0.990361
Cblb	5.54201	0.242756	0.990361	4.68405	-0.242756	0.990361
Arid1b	1.0811	0.167148	0.990361	0.962756	-0.167148	0.990361
Ezr	1.14262	0.248086	0.990361	0.961997	-0.248086	0.990361
Hnrnpm	1.19774	0.195032	0.990361	1.04621	-0.195032	0.990361
Ndufa7	1.2945	-0.173127	0.990361	1.45969	0.173127	0.990361
H2-K1	13.227	0.192609	0.990361	11.5751	-0.192609	0.990361
Gpsm3	0.947806	-0.170363	0.990361	1.06669	0.170363	0.990361
H2-T23	1.25797	-0.174894	0.990361	1.42024	0.174894	0.990361
AY036118	2.94147	-0.176448	0.990361	3.3245	0.176448	0.990361
Satb1	2.61528	-0.176055	0.990361	2.95503	0.176055	0.990361
Fbxl17	1.02471	0.252042	0.990361	0.860335	-0.252042	0.990361
Myl12a	2.10709	-0.206913	0.990361	2.43231	0.206913	0.990361
Birc6	1.45599	0.19194	0.990361	1.27457	-0.19194	0.990361
Srsf7	1.31245	0.236748	0.990361	1.11373	-0.236748	0.990361
Eml4	1.01766	0.234482	0.990361	0.864887	-0.234482	0.990361
Calm2	2.0225	-0.212857	0.990361	2.3443	0.212857	0.990361
Rock1	1.86806	0.202368	0.990361	1.62356	-0.202368	0.990361
Rnf138	1.26823	0.174617	0.990361	1.12359	-0.174617	0.990361
Paip2	1.54315	0.180309	0.990361	1.36182	-0.180309	0.990361
Diaph1	1.90523	0.16428	0.990361	1.70019	-0.16428	0.990361
Ndfip1	3.58423	0.186736	0.990361	3.14925	-0.186736	0.990361
Gramd3	6.85509	0.22733	0.990361	5.8562	-0.22733	0.990361
Lmnb1	1.46817	-0.238925	0.990361	1.73281	0.238925	0.990361
Mbd2	2.09171	0.214603	0.990361	1.80261	-0.214603	0.990361
Ctsw	3.14269	0.215395	0.990361	2.70695	-0.215395	0.990361
Malat1	99.9913	0.241784	0.990361	84.5723	-0.241784	0.990361
Cox8a	4.94987	-0.19085	0.990361	5.6506	0.19085	0.990361
Plaat3	1.09905	0.20458	0.990361	0.953652	-0.20458	0.990361
Ostf1	2.20001	-0.185039	0.990361	2.50134	0.185039	0.990361
Tnks2	1.24067	0.210704	0.990361	1.072	-0.210704	0.990361
Oga	1.01445	0.229936	0.990361	0.864887	-0.229936	0.990361
Atp5md	1.8546	-0.204446	0.990361	2.13718	0.204446	0.990361
Cybb	0.980489	-0.254602	0.990361	1.16987	0.254602	0.990361
Sept6	1.48804	0.241468	0.990361	1.25864	-0.241468	0.990361
Ndufa1	1.33808	-0.155055	0.990361	1.49003	0.155055	0.990361
Il2rg	1.58544	0.177345	0.990361	1.40203	-0.177345	0.990361
Ogt	1.29642	0.201467	0.990361	1.12739	-0.201467	0.990361
Diaph2	1.00292	0.172314	0.990361	0.889923	-0.172314	0.990361
Rpl36a	6.60965	-0.221211	0.990361	7.70584	0.221211	0.990361
mt-Nd1	6.80511	-0.187949	0.990361	7.75288	0.187949	0.990361
Slc25a5	1.7636	-0.154171	0.991172	1.96269	0.154171	0.991172
S100a13	1.77962	-0.154446	0.991174	1.9809	0.154446	0.991174
Gls	1.30347	0.157824	0.993064	1.16836	-0.157824	0.993064
Coq10b	1.06252	0.158139	0.993478	0.952135	-0.158139	0.993478
Shisa5	3.7438	0.154112	0.993702	3.36471	-0.154112	0.993702
Mllt3	1.36243	0.158421	0.994109	1.2207	-0.158421	0.994109
Phf20l1	1.39447	0.156537	0.994109	1.25105	-0.156537	0.994109
AW112010	12.4458	0.153834	0.995187	11.1882	-0.153834	0.995187
Nkg7	9.9446	0.153012	0.995203	8.94475	-0.153012	0.995203
Ltf	4.2443	-0.200454	0.995203	4.87751	0.200454	0.995203
Rpl10a	9.89717	-0.149662	0.995203	10.9803	0.149662	0.995203
Rabac1	1.09071	0.155134	0.995301	0.979447	-0.155134	0.995301
Rps23	20.9793	-0.147553	0.995301	23.2412	0.147553	0.995301
Nipbl	1.74886	0.154539	0.995301	1.57121	-0.154539	0.995301
Ndufa2	1.68029	-0.150192	0.995301	1.86482	0.150192	0.995301
Dock11	1.34577	0.155087	0.995301	1.20857	-0.155087	0.995301
Runx3	2.16605	-0.150371	0.995701	2.40423	0.150371	0.995701
Rack1	9.96831	-0.147183	0.996392	11.0402	0.147183	0.996392
Gpatch8	1.11443	0.154119	0.996392	1.00145	-0.154119	0.996392
Cnn2	1.62774	-0.149509	0.997259	1.80564	0.149509	0.997259
Polr1d	1.38614	-0.148984	0.998624	1.53707	0.148984	0.998624
Lat	1.87511	0.150983	0.999043	1.68881	-0.150983	0.999043
Il1b	1.03881	-0.226339	0.999794	1.21539	0.226339	0.999794
Rsbn1l	1.29066	0.151084	0.999794	1.16229	-0.151084	0.999794
Ubc	3.08502	0.148418	0.999794	2.78357	-0.148418	0.999794
Jund	3.11385	0.150483	0.999794	2.80557	-0.150483	0.999794
Morf4l1	1.68542	0.150111	0.999794	1.51886	-0.150111	0.999794
Atox1	1.3086	-0.148486	0.999794	1.45058	0.148486	0.999794
Arl15	1.56237	0.150755	0.999895	1.40734	-0.150755	0.999895
Rpl7	9.44987	-0.129384	1	10.3377	0.129384	1
Smap1	0.943961	-0.127208	1	1.03104	0.127208	1
Ptpn18	4.90757	0.00183733	1	4.90179	-0.00183733	1
Rpl31	4.53588	-0.073311	1	4.77281	0.073311	1
Nabp1	1.07021	0.144615	1	0.968067	-0.144615	1
Stk17b	4.91014	0.0392195	1	4.77888	-0.0392195	1
Hspe1	1.45792	-0.0158656	1	1.4741	0.0158656	1
Clk1	2.14618	0.0964649	1	2.00745	-0.0964649	1
Sumo1	1.5361	0.119318	1	1.41417	-0.119318	1
Cd28	1.61813	-0.00678822	1	1.62584	0.00678822	1
Ctla4	1.07085	-0.143309	1	1.18277	0.143309	1
Eef1b2	6.06814	-0.0530849	1	6.29623	0.0530849	1
Arpc2	4.6538	-0.0621962	1	4.8593	0.0621962	1
Cab39	1.14519	0.149282	1	1.03255	-0.149282	1
Ptma	9.49537	0.0697816	1	9.04793	-0.0697816	1
Dbi	0.972158	-0.0890098	1	1.03407	0.0890098	1
Arpc5	2.48775	-0.0786052	1	2.62728	0.0786052	1
Tor1aip1	1.03817	0.12816	1	0.949859	-0.12816	1
Prdx6	1.78667	0.066485	1	1.70626	-0.066485	1
Cd48	1.4169	0.0223077	1	1.3952	-0.0223077	1
Tagln2	1.48611	-0.101662	1	1.59473	0.101662	1
Smyd3	2.2987	0.149356	1	2.07269	-0.149356	1
Srp9	1.25157	0.0396206	1	1.21767	-0.0396206	1
Celf2	3.47978	-0.00124273	1	3.48307	0.00124273	1
Atp5c1	1.87254	0.0458945	1	1.81399	-0.0458945	1
Vim	3.6355	-0.136501	1	3.99669	0.136501	1
Edf1	1.41178	0.0771181	1	1.3383	-0.0771181	1
Rpl12	19.6284	0.0393864	1	19.1019	-0.0393864	1
Zeb2	1.35026	0.104834	1	1.2556	-0.104834	1
Rbms1	1.18364	0.0976469	1	1.10615	-0.0976469	1
Ptprj	1.67068	-0.0161433	1	1.68956	0.0161433	1
Phf21a	1.02727	0.142026	1	0.930892	-0.142026	1
Eif3m	1.28617	-0.0399787	1	1.32237	0.0399787	1
Serf2	5.24402	-0.0870979	1	5.57094	0.0870979	1
B2m	14.0735	-0.0146034	1	14.2183	0.0146034	1
Bcl2l11	1.59954	0.00784319	1	1.59094	-0.00784319	1
Snrpb	1.15224	0.0598665	1	1.10539	-0.0598665	1
Cst3	1.23042	-0.119513	1	1.33678	0.119513	1
Eif2s2	1.40345	-0.0339463	1	1.43693	0.0339463	1
Rbm39	4.19367	-0.0428939	1	4.32064	0.0428939	1
Scand1	1.53995	-0.00151127	1	1.54162	0.00151127	1
Top1	1.84691	0.118803	1	1.70094	-0.118803	1
Serinc3	1.29066	-0.0208262	1	1.30947	0.0208262	1
Ptpn1	1.26631	0.144471	1	1.1456	-0.144471	1
Pmepa1	1.23234	0.0371985	1	1.20098	-0.0371985	1
Psma7	1.73861	0.0934173	1	1.62963	-0.0934173	1
Pag1	2.48583	-0.131667	1	2.72364	0.131667	1
Sec62	1.51495	-0.0546091	1	1.57349	0.0546091	1
Ndufb5	0.971518	-0.0707953	1	1.02042	0.0707953	1
Atp11b	1.75847	0.138278	1	1.59777	-0.138278	1
Kpna4	1.82576	0.107995	1	1.69412	-0.107995	1
Pdcd10	1.0183	0.136445	1	0.92634	-0.136445	1
Rps3a1	19.786	0.0105301	1	19.6443	-0.0105301	1
Krtcap2	1.65337	-0.137841	1	1.8193	0.137841	1
S100a4	7.04478	0.0593954	1	6.76129	-0.0593954	1
S100a6	14.6138	-0.106473	1	15.7349	0.106473	1
S100a10	6.27065	-0.0883177	1	6.66722	0.0883177	1
Psmb4	1.02278	-0.0980444	1	1.09477	0.0980444	1
Mcl1	1.91996	-0.048284	1	1.98545	0.048284	1
Capza1	1.59954	-0.022774	1	1.62508	0.022774	1
Atp5f1	1.89241	0.0148208	1	1.87316	-0.0148208	1
Chil3	1.90779	0.0536161	1	1.83826	-0.0536161	1
Cd53	2.28332	0.0476537	1	2.20926	-0.0476537	1
1810037I17Rik	1.48227	-0.0372707	1	1.52114	0.0372707	1
Ube2d3	1.80205	-0.129185	1	1.97103	0.129185	1
Ppp3ca	1.84755	0.0289304	1	1.81095	-0.0289304	1
H2afz	4.54486	-0.0503732	1	4.70681	0.0503732	1
Sh3glb1	1.2349	0.0502484	1	1.19263	-0.0502484	1
Gng5	2.42751	-0.0806766	1	2.56735	0.0806766	1
Srsf11	1.19325	0.0770422	1	1.13118	-0.0770422	1
Rps20	21.6579	-0.066733	1	22.6858	0.066733	1
Rab2a	1.93663	0.0405588	1	1.88303	-0.0405588	1
Chd7	1.45792	0.125949	1	1.33602	-0.125949	1
Clta	2.25961	-0.0747417	1	2.37996	0.0747417	1
Ugcg	1.29322	0.138966	1	1.17443	-0.138966	1
Ptbp3	1.79692	0.0869723	1	1.69184	-0.0869723	1
Rps6	9.3358	0.0353278	1	9.1109	-0.0353278	1
Pde4b	2.03852	0.0710157	1	1.94069	-0.0710157	1
Scp2	1.06764	0.0857478	1	1.006	-0.0857478	1
Zyg11b	1.32462	0.0283731	1	1.29885	-0.0283731	1
Uqcrh	4.41733	-0.114035	1	4.78116	0.114035	1
Prdx1	1.44574	-0.0272174	1	1.47334	0.0272174	1
Rps8	24.666	-0.00567884	1	24.7661	0.00567884	1
Ybx1	2.55312	0.0314012	1	2.49831	-0.0314012	1
Cap1	1.26118	0.132904	1	1.15015	-0.132904	1
Psmb2	0.962546	-0.0969764	1	1.02952	0.0969764	1
Eif3i	0.990102	-0.0888442	1	1.05304	0.0888442	1
Ptp4a2	1.85973	0.0969703	1	1.73888	-0.0969703	1
Laptm5	4.10652	0.143097	1	3.71901	-0.143097	1
Epb41	2.86649	0.0487507	1	2.77143	-0.0487507	1
Dnajc8	1.13365	0.0929251	1	1.0629	-0.0929251	1
Wasf2	1.10097	0.0988744	1	1.028	-0.0988744	1
Zdhhc18	1.07213	0.0831218	1	1.01207	-0.0831218	1
Hmgn2	1.09584	-0.0979714	1	1.17291	0.0979714	1
Cd52	28.9751	-0.0897918	1	30.8393	0.0897918	1
Sh3bgrl3	7.59783	-0.0973654	1	8.12918	0.0973654	1
Tmem50a	1.52713	-0.074018	1	1.60763	0.074018	1
Rpl11	17.3271	-0.0233534	1	17.6118	0.0233534	1
Cdc42	3.5272	0.047159	1	3.41403	-0.047159	1
Micos10	1.16826	-0.0140743	1	1.17974	0.0140743	1
Capzb	1.91804	-0.10434	1	2.06207	0.10434	1
Efhd2	1.04201	0.102732	1	0.970343	-0.102732	1
Gnb1	1.22145	0.124321	1	1.12056	-0.124321	1
Sri	1.57968	-0.038776	1	1.6228	0.038776	1
Abcb1b	2.72422	0.10755	1	2.52866	-0.10755	1
Srpk2	1.16249	0.133267	1	1.05987	-0.133267	1
Dnajb6	2.25256	0.138172	1	2.0469	-0.138172	1
Fosl2	1.12852	0.05988	1	1.08263	-0.05988	1
Rpl9	16.9913	-0.0275233	1	17.3205	0.0275233	1
Rhoh	1.01574	-0.0592441	1	1.05835	0.0592441	1
Ythdc1	1.19838	0.0939	1	1.12284	-0.0939	1
Rpl5	8.47963	0.0313214	1	8.29837	-0.0313214	1
Selplg	3.19845	-0.0314079	1	3.26912	0.0314079	1
Dynll1	1.84306	-0.0331792	1	1.88606	0.0331792	1
Cox6a1	1.34192	-0.067029	1	1.40582	0.067029	1
Rplp0	19.3605	-0.135908	1	21.2755	0.135908	1
Ppp1cc	1.29707	0.0866275	1	1.22146	-0.0866275	1
Arpc3	3.56949	-0.100542	1	3.82751	0.100542	1
Kdm2b	1.82961	0.0671436	1	1.74647	-0.0671436	1
Vps37b	6.09698	0.137586	1	5.54286	-0.137586	1
Ran	1.29835	-0.0114243	1	1.30871	0.0114243	1
Chchd2	3.39967	0.0326972	1	3.32375	-0.0326972	1
Hip1	1.09264	0.142125	1	0.990068	-0.142125	1
Fis1	1.15672	0.0477672	1	1.11904	-0.0477672	1
Tsc22d4	1.34769	-0.0916396	1	1.43617	0.0916396	1
Rac1	1.31757	-0.0322398	1	1.3474	0.0322398	1
Arpc1b	3.45606	0.0296805	1	3.38596	-0.0296805	1
Atp5j2	2.59862	-0.13593	1	2.85565	0.13593	1
Rpl21	16.1339	-0.0442032	1	16.6377	0.0442032	1
Pan3	1.13621	0.127388	1	1.04014	-0.127388	1
Pomp	1.30027	-0.0488642	1	1.34513	0.0488642	1
Hmgb1	3.48618	0.040259	1	3.39051	-0.040259	1
Ndufa4	2.3269	-0.0975885	1	2.48996	0.0975885	1
Arf5	2.05006	-0.0382736	1	2.10532	0.0382736	1
Atp6v1f	1.49509	0.00346965	1	1.49155	-0.00346965	1
Ube2h	1.4624	0.0476439	1	1.41493	-0.0476439	1
Luc7l2	1.72515	0.058243	1	1.65694	-0.058243	1
Kdm7a	1.26374	0.0725702	1	1.20174	-0.0725702	1
Trbc1	3.02414	-0.100138	1	3.24181	0.100138	1
Trbc2	7.64846	0.10386	1	7.11787	-0.10386	1
Gimap4	3.17089	0.0739335	1	3.01269	-0.0739335	1
Gimap6	2.37112	0.0548137	1	2.28285	-0.0548137	1
Gimap7	1.08431	0.0800822	1	1.02573	-0.0800822	1
Gimap1	1.32654	0.112778	1	1.22677	-0.112778	1
Gimap5	1.05098	-0.0963082	1	1.12359	0.0963082	1
Tra2a	1.23683	-0.0713569	1	1.29961	0.0713569	1
Serbp1	3.18371	0.0357541	1	3.10601	-0.0357541	1
Cd8b1	5.41768	-0.0157318	1	5.47762	0.0157318	1
Cd8a	3.05233	0.0579938	1	2.93227	-0.0579938	1
Arpc4	1.15993	-0.0317919	1	1.18581	0.0317919	1
Hnrnpf	2.6627	0.128835	1	2.43534	-0.128835	1
Chd4	1.04009	0.0458726	1	1.00752	-0.0458726	1
Etv6	1.0779	0.0800911	1	1.01966	-0.0800911	1
H2afj	2.49416	-0.0149419	1	2.52031	0.0149419	1
Arhgdib	7.4671	-0.0104667	1	7.52224	0.0104667	1
Rps9	18.4242	-0.0662573	1	19.2923	0.0662573	1
Ube2s	1.27335	0.0124576	1	1.26243	-0.0124576	1
Rps5	16.2531	-0.0718194	1	17.0846	0.0718194	1
Nop53	1.15928	0.0946203	1	1.08566	-0.0946203	1
Tmem160	1.01445	0.058466	1	0.974136	-0.058466	1
Snrpd2	1.26054	-0.0573798	1	1.31175	0.0573798	1
Vasp	1.38614	-0.0434364	1	1.42858	0.0434364	1
Rps19	17.4053	-0.00130096	1	17.4229	0.00130096	1
Rps16	25.6209	-0.0414515	1	26.3707	0.0414515	1
Rinl	1.14647	0.0655521	1	1.09552	-0.0655521	1
Hcst	6.28603	-0.0497261	1	6.50714	0.0497261	1
Fxyd5	6.0502	0.0155464	1	5.98593	-0.0155464	1
Rpl13a	24.6007	0.00586553	1	24.5036	-0.00586553	1
Cd37	0.965109	-0.0814084	1	1.02117	0.0814084	1
Snrnp70	1.05675	0.0622883	1	1.01207	-0.0622883	1
Rpl18	19.224	-0.00682595	1	19.3173	0.00682595	1
Emp3	2.22501	-0.0292298	1	2.27071	0.0292298	1
Ldha	1.64697	-0.14284	1	1.81854	0.14284	1
Klf13	1.45535	0.0703588	1	1.3861	-0.0703588	1
Mctp2	1.71169	-0.00110222	1	1.71308	0.00110222	1
Iqgap1	2.65629	0.0479483	1	2.56963	-0.0479483	1
Sec11a	1.07597	0.122179	1	0.988551	-0.122179	1
Rps17	5.85282	-0.125397	1	6.38499	0.125397	1
Picalm	1.42203	0.0353781	1	1.38761	-0.0353781	1
Rps3	16.3037	-0.0643186	1	17.0489	0.0643186	1
Ucp2	1.7918	0.053408	1	1.72674	-0.053408	1
Taf10	1.1862	-0.0332272	1	1.21388	0.0332272	1
Eif3f	2.86713	-0.102219	1	3.07794	0.102219	1
Rpl27a	24.3232	-0.0666122	1	25.4755	0.0666122	1
Pde3b	3.41569	0.0694182	1	3.25547	-0.0694182	1
Rps13	24.882	-0.0156846	1	25.1568	0.0156846	1
Rps15a	32.1203	-0.125758	1	35.0499	0.125758	1
Arl6ip1	1.96098	0.147243	1	1.77074	-0.147243	1
Coro1a	6.68527	-0.0830604	1	7.08221	0.0830604	1
Pycard	1.38999	-0.00769898	1	1.39748	0.00769898	1
Rgs10	1.12468	0.0111772	1	1.11601	-0.0111772	1
Ctsd	2.17822	0.00870605	1	2.16525	-0.00870605	1
Lsp1	3.58231	0.0888838	1	3.36851	-0.0888838	1
Tacc1	1.19645	0.132088	1	1.09173	-0.132088	1
Leprotl1	1.35154	0.0768818	1	1.2814	-0.0768818	1
Saraf	2.03147	0.118258	1	1.87165	-0.118258	1
Irf2	1.29066	0.0581512	1	1.23967	-0.0581512	1
Ndufa13	2.75819	-0.0750457	1	2.90572	0.0750457	1
Lsm4	1.04842	-0.0361412	1	1.07504	0.0361412	1
Rpl18a	22.7268	-0.0766383	1	23.9695	0.0766383	1
Tpm4	1.31373	0.0635455	1	1.25712	-0.0635455	1
Ndufb7	1.70785	-0.00114869	1	1.70929	0.00114869	1
D8Ertd738e	1.84819	0.00843896	1	1.83751	-0.00843896	1
Ier2	1.45343	0.0226242	1	1.43086	-0.0226242	1
Calr	1.43164	0.146319	1	1.29354	-0.146319	1
Junb	5.20364	0.0586979	1	4.99662	-0.0586979	1
Trir	1.04009	0.0339807	1	1.01586	-0.0339807	1
Nfatc3	1.19261	0.136491	1	1.0849	-0.136491	1
Gabarapl2	1.19709	-0.114224	1	1.29581	0.114224	1
Cmip	3.35545	0.0535336	1	3.23346	-0.0535336	1
Cotl1	3.03055	-0.0974222	1	3.24257	0.0974222	1
Cox4i1	4.93128	-0.0641273	1	5.15594	0.0641273	1
Map1lc3b	1.80846	-0.0371229	1	1.85571	0.0371229	1
Cyba	4.88578	-0.0121522	1	4.92758	0.0121522	1
Rpl13	30.1183	0.102313	1	28.0595	-0.102313	1
Tomm20	1.5502	-0.00395482	1	1.55452	0.00395482	1
Itgb1	2.57683	-0.0997596	1	2.76157	0.0997596	1
Cwc15	0.961905	-0.123211	1	1.04773	0.123211	1
Hspa8	6.29756	0.0297723	1	6.16953	-0.0297723	1
Sorl1	1.89433	0.143197	1	1.71536	-0.143197	1
Thy1	2.24615	0.135668	1	2.04462	-0.135668	1
Cd3d	6.05148	0.0266793	1	5.94117	-0.0266793	1
Cd3e	4.75569	0.122401	1	4.3692	-0.122401	1
Sik3	2.78767	0.0526305	1	2.68798	-0.0526305	1
Cox5a	2.2782	-0.10417	1	2.449	0.10417	1
Nptn	1.06059	0.0492696	1	1.02497	-0.0492696	1
Arih1	2.01737	0.115833	1	1.86178	-0.115833	1
Rplp1	28.556	-0.105763	1	30.7316	0.105763	1
Rpl4	4.8499	0.0554748	1	4.66736	-0.0554748	1
Dennd4a	11.0533	0.120081	1	10.1715	-0.120081	1
Ppib	2.08338	-0.126011	1	2.27374	0.126011	1
Rps27l	0.983053	-0.0740002	1	1.03483	0.0740002	1
Tcf12	1.61108	0.0707241	1	1.53404	-0.0707241	1
Arpp19	1.3541	-0.105971	1	1.45741	0.105971	1
Eef1a1	23.3337	-0.0546044	1	24.2366	0.0546044	1
Bcl2a1b	1.66171	-0.0635071	1	1.7366	0.0635071	1
Stag1	1.47202	0.0836213	1	1.38913	-0.0836213	1
Rhoa	1.94175	-0.111345	1	2.09773	0.111345	1
Tma7	2.39291	-0.131333	1	2.62122	0.131333	1
Ccdc12	1.05355	-0.076151	1	1.1107	0.076151	1
Cmtm7	1.39255	0.14844	1	1.25636	-0.14844	1
Rpsa	24.9493	-0.0746584	1	26.2774	0.0746584	1
Rpl14	8.40722	-0.0768452	1	8.86813	0.0768452	1
Nktr	1.11122	0.034574	1	1.0849	-0.034574	1
Cxcr6	1.63159	0.0911057	1	1.53176	-0.0911057	1
Syne1	1.16057	0.141237	1	1.05228	-0.141237	1
Ust	1.05931	0.0679445	1	1.01055	-0.0679445	1
Abracl	2.45699	-0.117226	1	2.66522	0.117226	1
Rps12	20.0193	-0.0995726	1	21.4522	0.0995726	1
Srgn	7.66576	-0.106968	1	8.25664	0.106968	1
Mif	1.4137	-0.072105	1	1.48624	0.072105	1
Itgb2	1.3573	-0.00313426	1	1.3603	0.00313426	1
Gpx4	1.48163	-0.0811111	1	1.56742	0.0811111	1
Atp5d	1.87767	0.0182205	1	1.8542	-0.0182205	1
Rps15	11.4467	0.086933	1	10.7785	-0.086933	1
Oaz1	5.3536	0.0423557	1	5.19919	-0.0423557	1
Eef2	4.18663	0.0450896	1	4.05814	-0.0450896	1
Tle5	2.1872	-0.00194564	1	2.19029	0.00194564	1
Slc25a3	1.83537	-0.0645103	1	1.91944	0.0645103	1
Osbpl8	1.0811	0.141255	1	0.980205	-0.141255	1
Nap1l1	1.04457	0.0050872	1	1.0409	-0.0050872	1
Naca	5.97522	-0.0613726	1	6.23553	0.0613726	1
Atp5b	1.98213	0.0567246	1	1.90579	-0.0567246	1
Uqcr10	1.49573	-0.132949	1	1.64025	0.132949	1
Ppia	10.729	-0.0271506	1	10.934	0.0271506	1
H2afv	1.4419	0.030375	1	1.41189	-0.030375	1
Peli1	2.41341	0.0303828	1	2.36327	-0.0303828	1
Vps54	1.50534	0.146143	1	1.3603	-0.146143	1
Rps27a	20.2288	-0.0628053	1	21.1313	0.0628053	1
Npm1	4.28211	0.0591313	1	4.11049	-0.0591313	1
Dock2	6.99864	0.141634	1	6.34478	-0.141634	1
Itk	6.08096	0.145885	1	5.49659	-0.145885	1
Ube2b	1.90907	-0.0564907	1	1.98545	0.0564907	1
Ppp2ca	1.04906	0.123769	1	0.962756	-0.123769	1
Uqcrq	1.62005	-0.0481643	1	1.67515	0.0481643	1
Hint1	2.06864	-0.0350988	1	2.11973	0.0350988	1
Arf1	0.997792	-0.0870071	1	1.05987	0.0870071	1
Ubb	10.7046	0.0442412	1	10.3824	-0.0442412	1
Rpl26	14.262	-0.130597	1	15.615	0.130597	1
Eif4a1	1.47907	-0.0723973	1	1.55528	0.0723973	1
Eif5a	1.97187	0.0242031	1	1.93917	-0.0242031	1
Rnasek	1.31181	-0.0442379	1	1.35271	0.0442379	1
Pfn1	11.3179	-0.0339561	1	11.5887	0.0339561	1
Ywhae	1.28489	0.0499293	1	1.24119	-0.0499293	1
Rpl23a	8.71162	0.0392052	1	8.47893	-0.0392052	1
Ccl5	60.7147	0.0518376	1	58.5787	-0.0518376	1
Ccl4	2.90686	0.100457	1	2.7115	-0.100457	1
Vmp1	1.00869	-0.0969218	1	1.07883	0.0969218	1
Supt4a	1.79628	-0.0116544	1	1.81095	0.0116544	1
Nme2	3.13116	-0.0680893	1	3.28278	0.0680893	1
Nme1	1.07854	0.0334693	1	1.0538	-0.0334693	1
Spag9	1.43421	0.0374605	1	1.39748	-0.0374605	1
Atp5g1	1.27143	0.0632278	1	1.21691	-0.0632278	1
Psmb3	1.71361	0.00948549	1	1.70246	-0.00948549	1
Rpl23	27.0679	-0.0944397	1	28.9024	0.0944397	1
Rpl19	25.4568	0.0354346	1	24.842	-0.0354346	1
Eif1	8.96154	0.0161315	1	8.86282	-0.0161315	1
Stat5b	1.22337	-0.0287297	1	1.24802	0.0287297	1
Stat3	1.76296	0.00924967	1	1.75178	-0.00924967	1
Kansl1	2.24615	0.100252	1	2.09545	-0.100252	1
Limd2	1.54956	-0.0799585	1	1.63797	0.0799585	1
Ddx5	5.00755	-0.00414121	1	5.02242	0.00414121	1
Pitpnc1	3.64063	0.0976313	1	3.40265	-0.0976313	1
Prkca	3.37788	0.128566	1	3.09008	-0.128566	1
Gna13	1.42588	0.0832966	1	1.34589	-0.0832966	1
Atp5h	3.92644	-0.0972867	1	4.20077	0.0972867	1
Jpt1	1.37204	-0.0225162	1	1.39368	0.0225162	1
Sumo2	2.50954	-0.029331	1	2.56128	0.029331	1
Grb2	1.25797	0.0935424	1	1.17898	-0.0935424	1
H3f3b	10.9655	0.00179953	1	10.953	-0.00179953	1
Ubald2	1.18556	-0.0456736	1	1.22374	0.0456736	1
Tnrc6c	1.28297	0.120982	1	1.17974	-0.120982	1
Sf3b6	1.24772	0.00495991	1	1.24347	-0.00495991	1
Odc1	0.94332	-0.148203	1	1.04545	0.148203	1
Ywhaq	1.07982	0.0248398	1	1.06138	-0.0248398	1
Rps7	20.6928	0.0065763	1	20.601	-0.0065763	1
Hectd1	1.07341	0.143288	1	0.97186	-0.143288	1
Nfkbia	1.19774	0.0480558	1	1.15849	-0.0480558	1
Ralgapa1	1.07149	-0.037948	1	1.10008	0.037948	1
Rpl36al	4.92103	-0.101319	1	5.27961	0.101319	1
Psma3	1.26246	0.0968209	1	1.1805	-0.0968209	1
Srsf5	1.46433	-0.0903528	1	1.55907	0.0903528	1
Rbm25	1.36179	0.019425	1	1.34361	-0.019425	1
Elmsan1	1.12532	0.0833193	1	1.06214	-0.0833193	1
Calm1	5.71183	0.0633362	1	5.467	-0.0633362	1
Ppp2r5c	1.13878	0.119116	1	1.04849	-0.119116	1
Hsp90aa1	1.75847	0.111818	1	1.62735	-0.111818	1
Gdi2	1.9347	0.102069	1	1.80261	-0.102069	1
Klf6	1.50342	0.0782828	1	1.42403	-0.0782828	1
Lyst	1.46433	0.0495385	1	1.41493	-0.0495385	1
Arid4b	1.35859	0.0972456	1	1.27002	-0.0972456	1
Psma2	1.51111	0.0620204	1	1.44755	-0.0620204	1
Hist1h2ap	1.17402	-0.130416	1	1.28519	0.130416	1
Nedd9	1.96546	0.138233	1	1.78592	-0.138233	1
Nol7	1.34128	0.128712	1	1.22677	-0.128712	1
Sema4d	1.02471	0.100166	1	0.955928	-0.100166	1
H2afy	1.75975	0.0381962	1	1.71384	-0.0381962	1
Hnrnpa0	1.54892	0.137502	1	1.4081	-0.137502	1
Hnrnpk	1.67452	0.10941	1	1.55224	-0.10941	1
Tut7	1.001	0.0425836	1	0.97186	-0.0425836	1
Ctla2a	4.56665	-0.116684	1	4.95186	0.116684	1
Uqcrb	1.16057	-0.0817488	1	1.22829	0.0817488	1
Tbca	1.10417	-0.138353	1	1.21539	0.138353	1
Iqgap2	1.40409	0.137018	1	1.27685	-0.137018	1
Nsa2	2.27627	-0.104494	1	2.44748	0.104494	1
Zswim6	1.99879	0.109554	1	1.85268	-0.109554	1
Gzmk	1.35026	0.143685	1	1.22222	-0.143685	1
Ndufs4	1.0215	0.0177079	1	1.00904	-0.0177079	1
Rpl15	10.8347	-0.0695361	1	11.371	0.0695361	1
Gng2	2.29358	0.111195	1	2.12353	-0.111195	1
Mrps16	0.963827	-0.0671685	1	1.00979	0.0671685	1
Rps24	40.5801	0.0169105	1	40.1118	-0.0169105	1
Arf4	1.28809	-0.00857727	1	1.29581	0.00857727	1
Selenok	1.45856	-0.070559	1	1.53176	0.070559	1
Hnrnpc	1.33231	0.127081	1	1.21995	-0.127081	1
Trac	3.13116	-0.0264946	1	3.18946	0.0264946	1
Mrpl52	1.29835	-0.143141	1	1.43389	0.143141	1
Psme1	2.96518	0.0912708	1	2.78357	-0.0912708	1
Psme2	1.53802	0.135895	1	1.39975	-0.135895	1
Nedd8	1.38422	0.0519662	1	1.33526	-0.0519662	1
Zdhhc20	1.04201	0.13349	1	0.949859	-0.13349	1
Itm2b	5.52535	0.006473	1	5.50114	-0.006473	1
Tpt1	39.0043	0.0642912	1	37.3085	-0.0642912	1
Dnajc15	2.66014	-0.0214088	1	2.70012	0.0214088	1
Epsti1	5.54201	0.122668	1	5.0907	-0.122668	1
Gm10076	3.03759	0.113159	1	2.80861	-0.113159	1
Mbnl2	1.30091	0.040733	1	1.26471	-0.040733	1
Gpr183	1.73604	0.108851	1	1.6099	-0.108851	1
Fyb	4.2898	0.0885911	1	4.03462	-0.0885911	1
Sub1	5.6439	0.00697678	1	5.61721	-0.00697678	1
Rpl30	21.5336	-0.0690432	1	22.5918	0.0690432	1
Ywhaz	2.64668	0.118783	1	2.43762	-0.118783	1
Eif3e	1.7181	-0.000813107	1	1.71915	0.000813107	1
Trps1	1.2913	0.0474414	1	1.24953	-0.0474414	1
Ndufb9	1.37269	0.0179472	1	1.35575	-0.0179472	1
Gm2682	3.45735	0.11885	1	3.18415	-0.11885	1
Fam49b	2.16156	0.065925	1	2.06511	-0.065925	1
Ago2	1.2176	0.10714	1	1.13042	-0.10714	1
Ly6a	2.56337	-0.0929766	1	2.73426	0.0929766	1
Eef1d	1.86165	0.052637	1	1.79502	-0.052637	1
Rpl8	16.2454	0.04782	1	15.7174	-0.04782	1
Il2rb	1.35859	0.065724	1	1.29809	-0.065724	1
Rac2	5.3959	-0.0821878	1	5.71281	0.0821878	1
Rpl3	11.1545	-0.0237193	1	11.3406	0.0237193	1
Rbx1	1.53802	-0.00544011	1	1.5439	0.00544011	1
Smdt1	1.35987	0.0149474	1	1.34589	-0.0149474	1
Ndufa6	1.48227	-0.0998993	1	1.58866	0.0998993	1
Tspo	2.39291	-0.00671255	1	2.40423	0.00671255	1
Slc38a2	1.48676	-0.0104441	1	1.49762	0.0104441	1
Dip2b	1.75975	0.101485	1	1.64025	-0.101485	1
Dazap2	0.989461	-0.0249863	1	1.00676	0.0249863	1
Itgb7	1.19197	0.0668161	1	1.13801	-0.0668161	1
Pfdn5	4.03026	0.0566811	1	3.8753	-0.0566811	1
Prr13	1.40537	-0.0523828	1	1.45741	0.0523828	1
Pcbp2	1.72835	-0.0286783	1	1.76316	0.0286783	1
Hnrnpa1	1.25221	0.0322965	1	1.2245	-0.0322965	1
Litaf	1.20927	0.0393923	1	1.1767	-0.0393923	1
Ube2l3	1.02599	-0.0945333	1	1.09552	0.0945333	1
Tra2b	1.4278	-0.00303576	1	1.43086	0.00303576	1
Pak2	1.85332	0.0938808	1	1.7366	-0.0938808	1
Cd47	2.72743	-0.0146622	1	2.7555	0.0146622	1
Rpl24	14.8227	-0.0995651	1	15.8836	0.0995651	1
Samsn1	1.93919	0.0694445	1	1.84813	-0.0694445	1
Atp5j	1.96931	-0.0551111	1	2.04614	0.0551111	1
Son	2.63322	0.0353666	1	2.56963	-0.0353666	1
Atp5o	1.28233	0.100007	1	1.19643	-0.100007	1
Psmb1	2.09491	-0.00445403	1	2.10152	0.00445403	1
Elob	2.89276	-0.092577	1	3.08476	0.092577	1
Atp6v0c	1.13878	-0.141656	1	1.25636	0.141656	1
Ndufb10	1.10417	-0.0328905	1	1.12966	0.0328905	1
Ube2i	1.52136	0.0198179	1	1.50066	-0.0198179	1
Atp6v0e	1.47714	-0.00215922	1	1.47941	0.00215922	1
Rps10	26.3168	-0.064334	1	27.5201	0.064334	1
Srsf3	1.78859	0.134296	1	1.62963	-0.134296	1
Btbd9	1.24195	0.0695043	1	1.18353	-0.0695043	1
Ndufv3	1.25092	-0.0474177	1	1.29278	0.0474177	1
Brd4	1.17274	-0.0559736	1	1.21919	0.0559736	1
Rps18	21.9046	-0.0364292	1	22.4673	0.0364292	1
Psmb9	1.53225	0.10108	1	1.42858	-0.10108	1
Clic1	3.53361	-0.0701065	1	3.70991	0.0701065	1
Ltb	2.53005	0.0421556	1	2.45734	-0.0421556	1
H2-D1	11.1058	0.0789856	1	10.5152	-0.0789856	1
Tubb5	1.30283	-0.124369	1	1.42024	0.124369	1
Ppp1r18	1.04137	-0.0810454	1	1.10159	0.0810454	1
Runx2	1.4906	-0.0067194	1	1.49762	0.0067194	1
Hsp90ab1	5.55547	0.0365679	1	5.41693	-0.0365679	1
Ccnd3	1.36179	0.0113063	1	1.3512	-0.0113063	1
Tomm6	1.21376	-0.143258	1	1.34058	0.143258	1
Micos13	1.05355	-0.0321569	1	1.07732	0.0321569	1
Myl12b	2.74217	-0.0203274	1	2.7813	0.0203274	1
Cox7a2l	2.21732	-0.0778871	1	2.34051	0.0778871	1
Zfp36l2	3.48042	-0.115391	1	3.7706	0.115391	1
Fbxo11	1.18748	0.142429	1	1.0758	-0.142429	1
Crem	1.29322	0.0922311	1	1.21312	-0.0922311	1
Kif5b	1.10738	0.106179	1	1.02876	-0.106179	1
Wac	1.11443	0.13891	1	1.01207	-0.13891	1
Rnf125	1.23042	0.117409	1	1.13422	-0.117409	1
Camk4	3.30803	0.144846	1	2.99221	-0.144846	1
Reep5	1.39127	0.0782581	1	1.31781	-0.0782581	1
Arhgap26	1.22273	0.134645	1	1.11373	-0.134645	1
Tnfaip8	1.2458	0.0804457	1	1.17822	-0.0804457	1
Rps14	23.8618	0.0712859	1	22.7139	-0.0712859	1
Csnk1a1	1.26118	0.118709	1	1.16153	-0.118709	1
Sec11c	1.19517	0.11361	1	1.10463	-0.11361	1
Ldlrad4	1.18812	0.028903	1	1.16456	-0.028903	1
Rpl17	21.8168	-0.0115499	1	21.9947	0.0115499	1
Atp5a1	1.71874	0.0896557	1	1.61521	-0.0896557	1
Cdk2ap2	1.14711	-0.00664394	1	1.15242	0.00664394	1
Ptprcap	2.94083	0.0421232	1	2.8564	-0.0421232	1
Ppp1ca	2.18079	-0.050935	1	2.25933	0.050935	1
Sf3b2	1.19453	0.104937	1	1.1107	-0.104937	1
Cfl1	5.11585	-0.0756699	1	5.39189	0.0756699	1
Fau	36.7959	-0.139217	1	40.5283	0.139217	1
Rtn3	1.16313	0.0392121	1	1.13194	-0.0392121	1
Slc3a2	1.62774	-0.0458995	1	1.68046	0.0458995	1
Eef1g	1.98789	0.0811496	1	1.87923	-0.0811496	1
Fth1	12.2183	-0.0662069	1	12.7935	0.0662069	1
Ms4a4b	9.06344	0.0852611	1	8.54418	-0.0852611	1
Lpxn	1.94304	-0.00660451	1	1.95207	0.00660451	1
Mxi1	1.34	0.106091	1	1.24498	-0.106091	1
Dusp5	1.61364	-0.128338	1	1.76391	0.128338	1
Pdcd4	2.09107	0.0633118	1	2.00138	-0.0633118	1
Ndufb11	1.54892	-0.0114675	1	1.56135	0.0114675	1
Ssr4	1.23042	-0.0508002	1	1.27457	0.0508002	1
Rps4x	15.9499	-0.0127204	1	16.093	0.0127204	1
Cox7b	1.97764	-0.131128	1	2.16601	0.131128	1
Tmsb4x	99.5306	-0.0148593	1	100.573	0.0148593	1
mt-Co1	29.3474	-0.128228	1	32.079	0.128228	1
mt-Co2	24.1957	-0.139626	1	26.6575	0.139626	1
mt-Atp6	27.9151	-0.0969578	1	29.8591	0.0969578	1
mt-Co3	30.3715	-0.127554	1	33.1828	0.127554	1
mt-Nd4	6.17388	-0.0328501	1	6.31671	0.0328501	1
mt-Cytb	10.852	-0.0775919	1	11.4529	0.0775919	1

## Sheet: Lung_CD8_WT vs BLT
FeatureName	Wild-type Average	Wild-type Log2 Fold Change	Wild-type P-Value	BLT Average	BLT Log2 Fold Change	BLT P-Value
Cmss1	6.00369	2.10762	1.18591e-11	1.3929	-2.10762	1.18591e-11
Gm11808	0.45719	-1.77692	1.32684e-10	1.56767	1.77692	1.32684e-10
Hist1h1e	1.36009	1.80501	1.19934e-07	0.388839	-1.80501	1.19934e-07
Gm47283	1.35667	1.6392	1.82087e-06	0.435171	-1.6392	1.82087e-06
Hist1h4d	1.05995	1.5121	3.48717e-05	0.371245	-1.5121	3.48717e-05
Gm42418	35.8263	1.34799	9.36663e-05	14.0774	-1.34799	9.36663e-05
Ifitm1	1.50845	-1.33373	0.000313824	3.80335	1.33373	0.000313824
Parp14	1.0286	1.30343	0.000371355	0.416404	-1.30343	0.000371355
Hist1h1b	1.13072	1.90522	0.000469332	0.301453	-1.90522	0.000469332
Klf2	0.602448	-1.19462	0.000672825	1.37941	1.19462	0.000672825
Stat1	2.52339	1.22137	0.000858604	1.08206	-1.22137	0.000858604
Cd5	1.26294	1.17531	0.00161829	0.55892	-1.17531	0.00161829
Uba52	2.78535	-1.02377	0.00230402	5.66485	1.02377	0.00230402
Gch1	1.22011	1.07502	0.00524128	0.57886	-1.07502	0.00524128
Cdk8	1.64471	1.04473	0.00622303	0.797032	-1.04473	0.00622303
Hip1	1.98209	1.05084	0.0067096	0.956556	-1.05084	0.0067096
Trim30a	1.10713	1.07106	0.00757068	0.526663	-1.07106	0.00757068
Tsc22d3	0.536958	-0.960359	0.0087013	1.04512	0.960359	0.0087013
Tmsb10	11.9332	-0.927306	0.00941455	22.6999	0.927306	0.00941455
Rnf213	1.03077	1.01863	0.0144227	0.508482	-1.01863	0.0144227
BE692007	1.04288	0.975243	0.016471	0.530182	-0.975243	0.016471
Nlrc5	1.85483	0.9428	0.0201345	0.964767	-0.9428	0.0201345
Atf7ip	1.82535	0.915309	0.028527	0.967699	-0.915309	0.028527
Cntrl	1.04102	0.910269	0.0296628	0.553641	-0.910269	0.0296628
Gm44174	1.5789	0.906381	0.0305535	0.842192	-0.906381	0.0305535
mt-Atp8	1.08043	0.904063	0.0316827	0.577101	-0.904063	0.0316827
Rps2	7.07822	-0.825181	0.0328729	12.5443	0.825181	0.0328729
Rpl10	6.51737	-0.816644	0.03575	11.4822	0.816644	0.03575
Trip11	1.08571	0.873502	0.0430399	0.592349	-0.873502	0.0430399
Tln1	2.5895	0.860938	0.043156	1.42574	-0.860938	0.043156
Chst11	1.42434	0.868326	0.0457839	0.780024	-0.868326	0.0457839
Irak2	1.52583	0.869159	0.0458756	0.835154	-0.869159	0.0458756
Atxn7l1	1.19621	0.860431	0.0485265	0.658622	-0.860431	0.0485265
Ifi203	1.91412	0.848766	0.0514855	1.06271	-0.848766	0.0514855
Ifi27l2a	5.69951	0.84739	0.0612204	3.16819	-0.84739	0.0612204
Agfg1	1.22321	0.826156	0.0639303	0.689706	-0.826156	0.0639303
Card11	1.11551	0.813301	0.0736817	0.634576	-0.813301	0.0736817
Ost4	0.861305	-0.749745	0.0755663	1.44862	0.749745	0.0755663
Vps54	2.30178	0.78541	0.0875956	1.33543	-0.78541	0.0875956
Rps27	29.0848	-0.712794	0.0962346	47.6824	0.712794	0.0962346
Mt1	0.601827	-0.860777	0.0962346	1.09321	0.860777	0.0962346
Raet1e	1.2139	0.780019	0.096776	0.706714	-0.780019	0.096776
Itga1	2.61092	0.769256	0.0978435	1.5319	-0.769256	0.0978435
Sla	1.26852	0.7746	0.0978435	0.741316	-0.7746	0.0978435
Macf1	2.29216	0.762369	0.099026	1.35126	-0.762369	0.099026
Myh9	4.1743	0.751901	0.104076	2.47907	-0.751901	0.104076
Cd6	1.97774	0.760822	0.104225	1.1671	-0.760822	0.104225
Rpl39	21.1329	-0.699162	0.106456	34.3199	0.699162	0.106456
Pik3r5	1.19	0.762146	0.10778	0.701435	-0.762146	0.10778
Snhg8	0.700218	-0.71042	0.111556	1.14599	0.71042	0.111556
Itpr2	1.18007	0.75247	0.113042	0.700262	-0.75247	0.113042
Tmem163	1.86104	0.755083	0.11371	1.10259	-0.755083	0.11371
Osbpl3	1.24525	0.754745	0.115096	0.737797	-0.754745	0.115096
Ahnak	4.62125	0.736774	0.115788	2.77349	-0.736774	0.115788
Rftn1	1.13165	0.747419	0.116542	0.673871	-0.747419	0.116542
Arhgap25	1.10216	0.748764	0.116658	0.65569	-0.748764	0.116658
Rpl35	7.85976	-0.685443	0.117962	12.6434	0.685443	0.117962
Samhd1	2.00133	0.752072	0.117962	1.18822	-0.752072	0.117962
Tpr	2.43618	0.731953	0.120544	1.4668	-0.731953	0.120544
AU020206	3.02341	0.733827	0.120544	1.8181	-0.733827	0.120544
Ccr5	2.51812	0.738744	0.120544	1.50902	-0.738744	0.120544
Fam129a	1.16951	0.745563	0.122159	0.69733	-0.745563	0.122159
Lcp1	4.48841	0.725525	0.122669	2.71484	-0.725525	0.122669
Arhgef3	1.31756	0.741914	0.123215	0.787649	-0.741914	0.123215
Atxn1	7.18406	0.723093	0.124393	4.35289	-0.723093	0.124393
Arid5b	3.30493	0.731152	0.127541	1.99111	-0.731152	0.127541
Tox	1.41813	0.764587	0.130445	0.834567	-0.764587	0.130445
Itga4	3.71277	0.712755	0.14087	2.26559	-0.712755	0.14087
Srsf2	0.757949	-0.672348	0.142155	1.20816	0.672348	0.142155
Atrx	1.7102	0.707924	0.14399	1.04687	-0.707924	0.14399
Atp2b4	1.88122	0.709076	0.144481	1.15068	-0.709076	0.144481
Neat1	1.0165	0.714302	0.149177	0.619328	-0.714302	0.149177
Malt1	2.69658	0.705326	0.149526	1.65389	-0.705326	0.149526
Mndal	2.16087	0.70509	0.149603	1.32545	-0.70509	0.149603
Hnrnpu	2.06682	0.698176	0.150621	1.27384	-0.698176	0.150621
Runx1	2.34151	0.701553	0.155481	1.43982	-0.701553	0.155481
Sp100	3.41698	0.690287	0.155609	2.1178	-0.690287	0.155609
Slco3a1	2.38155	0.698663	0.155609	1.46738	-0.698663	0.155609
Kmt2a	1.53421	0.693809	0.155609	0.948345	-0.693809	0.155609
Nsd1	1.16734	0.696357	0.155609	0.720203	-0.696357	0.155609
Inpp5d	3.31331	0.685527	0.157817	2.06032	-0.685527	0.157817
Rps28	20.0202	-0.634365	0.165743	31.0848	0.634365	0.165743
Cd226	1.56773	0.690623	0.166041	0.971218	-0.690623	0.166041
Prkcb	1.45568	0.685565	0.168909	0.904946	-0.685565	0.168909
Rps29	27.9057	-0.631229	0.168909	43.2345	0.631229	0.168909
Ccdc88c	1.00936	0.683808	0.170394	0.628125	-0.683808	0.170394
Aopep	3.61407	0.67725	0.170405	2.26031	-0.67725	0.170405
Top2b	1.32843	0.673384	0.176962	0.832808	-0.673384	0.176962
Dennd4c	1.69902	0.675232	0.178922	1.06388	-0.675232	0.178922
Cebpb	0.788056	-0.639779	0.181833	1.2281	0.639779	0.181833
Plcl2	1.82628	0.667795	0.186985	1.14951	-0.667795	0.186985
Atp10a	1.34302	0.678011	0.191063	0.839259	-0.678011	0.191063
Utrn	2.77946	0.656392	0.193106	1.76356	-0.656392	0.193106
Rpl36a	5.59492	-0.611687	0.196416	8.55153	0.611687	0.196416
Tomm6	1.0227	-0.61702	0.1966	1.56885	0.61702	0.1966
Chd4	1.50224	0.65632	0.197982	0.953037	-0.65632	0.197982
Irf2	1.37405	0.65175	0.202126	0.874448	-0.65175	0.202126
Nop10	0.731877	-0.614565	0.207216	1.12077	0.614565	0.207216
Fnbp1	3.56503	0.639689	0.210728	2.28846	-0.639689	0.210728
Cdkn1b	1.32377	0.644157	0.211286	0.846884	-0.644157	0.211286
Cyth4	1.26139	0.644069	0.211683	0.807003	-0.644069	0.211683
Kat6a	1.02705	0.644387	0.214504	0.656863	-0.644387	0.214504
Mycbp2	2.45449	0.633947	0.220548	1.58175	-0.633947	0.220548
Themis	6.59279	0.630823	0.22227	4.25846	-0.630823	0.22227
Prkcq	1.9377	0.636671	0.22304	1.24628	-0.636671	0.22304
Rpl9	13.9581	-0.588711	0.225862	20.9973	0.588711	0.225862
Rpl22l1	3.11001	-0.590357	0.228235	4.68366	0.590357	0.228235
Trip12	1.30546	0.630068	0.230188	0.843365	-0.630068	0.230188
Klrd1	2.23846	-0.593628	0.230188	3.37874	0.593628	0.230188
Arf4	1.21297	-0.593791	0.23165	1.831	0.593791	0.23165
Clint1	2.72359	0.622791	0.234586	1.76884	-0.622791	0.234586
Prex1	1.88153	0.623711	0.23611	1.22106	-0.623711	0.23611
Lmna	0.721324	-0.616521	0.236197	1.10611	0.616521	0.236197
Nedd9	2.34896	0.625044	0.236954	1.5231	-0.625044	0.236954
Gzma	10.3819	-0.632878	0.236954	16.1031	0.632878	0.236954
Fos	0.901344	-0.663041	0.244461	1.4275	0.663041	0.244461
Ppp1r12a	3.87324	0.609188	0.250479	2.53948	-0.609188	0.250479
Phf21a	1.19683	0.618395	0.253078	0.779438	-0.618395	0.253078
Tut7	1.13382	0.613822	0.253743	0.74073	-0.613822	0.253743
Apbb1ip	1.3514	0.610466	0.255774	0.885005	-0.610466	0.255774
Ppp1r16b	4.03122	0.6046	0.256011	2.6515	-0.6046	0.256011
Tnik	2.04261	0.605521	0.257636	1.34246	-0.605521	0.257636
Nck1	1.06616	0.609688	0.257839	0.698503	-0.609688	0.257839
Stat4	6.29731	0.600068	0.258432	4.15524	-0.600068	0.258432
Dock8	2.54605	0.60215	0.258432	1.67735	-0.60215	0.258432
Rpl41	19.2911	-0.559646	0.258954	28.441	0.559646	0.258954
Ets1	6.71539	0.590443	0.265549	4.4608	-0.590443	0.265549
Aak1	1.82131	0.595617	0.267003	1.20523	-0.595617	0.267003
Ier2	1.21172	-0.563508	0.268338	1.79112	0.563508	0.268338
Lcp2	1.36754	0.596401	0.268844	0.904359	-0.596401	0.268844
Etv6	1.23562	0.610122	0.270095	0.809349	-0.610122	0.270095
Klrc1	1.71733	-0.55903	0.272034	2.53068	0.55903	0.272034
Mctp2	2.39955	0.593827	0.272753	1.58996	-0.593827	0.272753
Sytl2	1.25642	0.598087	0.275327	0.829876	-0.598087	0.275327
Rpl38	19.6306	-0.548124	0.277758	28.7113	0.548124	0.277758
Arhgap30	1.3126	0.587688	0.279456	0.873275	-0.587688	0.279456
Baz1a	1.6326	0.588595	0.27948	1.08558	-0.588595	0.27948
Eif3a	1.49727	0.58564	0.27948	0.99761	-0.58564	0.27948
Slfn2	3.23758	0.582056	0.280902	2.16295	-0.582056	0.280902
Snrpf	1.49293	-0.547786	0.286032	2.1829	0.547786	0.286032
Asxl2	1.04722	0.585056	0.287638	0.697917	-0.585056	0.287638
Camk1d	3.04297	0.575529	0.292686	2.04214	-0.575529	0.292686
Jaml	1.14437	0.58556	0.293046	0.76243	-0.58556	0.293046
Snu13	0.835544	-0.547799	0.293046	1.22165	0.547799	0.293046
Eif4g3	1.13754	0.57582	0.296689	0.763016	-0.57582	0.296689
Lrba	1.65402	0.571238	0.300779	1.11315	-0.571238	0.300779
Ubald2	1.49727	-0.538548	0.304123	2.17527	0.538548	0.304123
Prrc2b	1.1273	0.569438	0.304322	0.759497	-0.569438	0.304322
Ncoa2	2.33996	0.565551	0.305554	1.58116	-0.565551	0.305554
Atp8b4	3.89651	0.56357	0.305767	2.63683	-0.56357	0.305767
Ptpn22	7.62729	0.559702	0.305965	5.17573	-0.559702	0.305965
Ubr5	1.07733	0.567769	0.307822	0.726654	-0.567769	0.307822
Adam19	1.33308	0.566158	0.313797	0.900254	-0.566158	0.313797
Scml4	1.55376	0.567135	0.313987	1.04863	-0.567135	0.313987
Rps21	23.0675	-0.5215	0.314528	33.1211	0.5215	0.314528
Acin1	1.28125	0.557672	0.3168	0.870343	-0.557672	0.3168
Atp5md	1.85111	-0.524146	0.317637	2.66264	0.524146	0.317637
Ddx24	1.46965	0.552859	0.32411	1.00172	-0.552859	0.32411
Prpf4b	1.26697	0.554194	0.32411	0.862719	-0.554194	0.32411
Lyst	1.0196	0.569702	0.324174	0.686773	-0.569702	0.324174
Lrrfip1	1.66736	0.549042	0.326223	1.13954	-0.549042	0.326223
Wipf1	1.58728	0.549551	0.326223	1.08441	-0.549551	0.326223
Fam172a	2.44518	0.548381	0.326223	1.67207	-0.548381	0.326223
Thrap3	1.32936	0.547172	0.32898	0.909637	-0.547172	0.32898
Msn	3.00727	0.542444	0.32898	2.06501	-0.542444	0.32898
Mta3	1.19031	0.547898	0.330559	0.81404	-0.547898	0.330559
Srrm2	2.96755	0.540567	0.33188	2.04038	-0.540567	0.33188
Grap2	11.4093	0.540401	0.333483	7.84658	-0.540401	0.333483
Tmem258	1.08292	-0.514422	0.334292	1.54715	0.514422	0.334292
Itsn2	1.35015	0.543765	0.334372	0.926059	-0.543765	0.334372
Fbxl17	1.42185	0.547137	0.334372	0.972978	-0.547137	0.334372
Eif3c	1.48455	0.539815	0.336691	1.02107	-0.539815	0.336691
Cyld	1.31198	0.540324	0.338162	0.902013	-0.540324	0.338162
Prrc2c	3.33938	0.534318	0.338469	2.30606	-0.534318	0.338469
Slc9a9	3.47285	0.534027	0.341276	2.39872	-0.534027	0.341276
Rpl29	5.71565	-0.501993	0.341276	8.09642	0.501993	0.341276
Mtdh	1.07174	0.539478	0.341916	0.737211	-0.539478	0.341916
H2-T23	1.33836	-0.506295	0.343287	1.90138	0.506295	0.343287
Rpl35a	16.43	-0.4988	0.345182	23.2224	0.4988	0.345182
Dusp1	0.741499	-0.521411	0.345182	1.06447	0.521411	0.345182
Fli1	3.50512	0.530196	0.346742	2.42746	-0.530196	0.346742
Mllt3	1.89053	0.532215	0.351512	1.30727	-0.532215	0.351512
Fyn	3.47378	0.525274	0.353776	2.41397	-0.525274	0.353776
Rgcc	0.700528	-0.526697	0.356778	1.00934	0.526697	0.356778
Ttc39c	1.33215	0.537244	0.356778	0.917848	-0.537244	0.356778
Smad3	1.43272	0.531421	0.363386	0.991159	-0.531421	0.363386
Gas5	2.71614	-0.491146	0.363995	3.8186	0.491146	0.363995
Plcxd2	1.48331	0.529527	0.365051	1.02752	-0.529527	0.365051
Txnip	1.50255	0.524448	0.366026	1.04453	-0.524448	0.366026
Stag2	1.53731	0.52067	0.366081	1.07151	-0.52067	0.366081
Itpkb	5.29788	0.517179	0.367837	3.70248	-0.517179	0.367837
Rbpj	2.66213	0.520322	0.367837	1.85622	-0.520322	0.367837
Mrtfa	1.12513	0.523882	0.367837	0.78237	-0.523882	0.367837
Peak1	2.22387	0.518607	0.369849	1.55242	-0.518607	0.369849
Hspe1	1.34395	-0.490914	0.36996	1.88907	0.490914	0.36996
Rps25	7.77347	-0.484341	0.370295	10.8775	0.484341	0.370295
Dnajc1	2.2335	0.517227	0.370556	1.56064	-0.517227	0.370556
Rpl21	12.824	-0.483476	0.3709	17.9341	0.483476	0.3709
Rps15a	26.6995	-0.482053	0.371643	37.3022	0.482053	0.371643
Rab8b	4.58835	0.510188	0.37535	3.22215	-0.510188	0.37535
Sntb1	2.80894	0.514967	0.376371	1.9659	-0.514967	0.376371
Btg1	5.54557	-0.479287	0.379515	7.7328	0.479287	0.379515
Mxd1	1.47338	0.519836	0.380742	1.02752	-0.519836	0.380742
Itgae	1.47586	0.519798	0.380742	1.02928	-0.519798	0.380742
Ssh2	4.30404	0.505308	0.381587	3.03271	-0.505308	0.381587
Rps27a	15.7357	-0.475069	0.382244	21.8782	0.475069	0.382244
Rinl	1.27318	0.503605	0.38279	0.897908	-0.503605	0.38279
Rps7	17.264	-0.472242	0.38279	23.9561	0.472242	0.38279
Ptk2b	2.37658	0.50279	0.38279	1.67735	-0.50279	0.38279
Ccnd3	1.47182	0.51011	0.38279	1.03339	-0.51011	0.38279
Sema4d	1.61398	0.50062	0.386197	1.14071	-0.50062	0.386197
Gimap7	1.13723	0.505142	0.386566	0.801138	-0.505142	0.386566
Clec2d	1.60963	0.499699	0.387318	1.13837	-0.499699	0.387318
Dyrk1a	1.00656	0.502726	0.388758	0.710233	-0.502726	0.388758
Neurl3	2.26298	0.499756	0.389044	1.60052	-0.499756	0.389044
Rpl22	8.15555	-0.46594	0.389163	11.2675	0.46594	0.389163
Dusp2	1.77879	-0.47552	0.389624	2.47379	0.47552	0.389624
Pnisr	1.04133	0.4991	0.389624	0.736624	-0.4991	0.389624
H3f3a	4.31491	-0.46573	0.389808	5.96044	0.46573	0.389808
Gtdc1	1.21855	0.509802	0.390488	0.855681	-0.509802	0.390488
Gm26740	3.73915	0.49738	0.390488	2.64915	-0.49738	0.390488
Rplp2	15.0528	-0.463778	0.391422	20.7657	0.463778	0.391422
Rps3a1	16.3983	-0.463521	0.392052	22.6178	0.463521	0.392052
Rps16	20.4755	-0.462994	0.392802	28.231	0.462994	0.392802
Vps13b	1.41968	0.495384	0.393185	1.00699	-0.495384	0.393185
Cast	1.48983	0.494478	0.393878	1.05743	-0.494478	0.393878
Rps26	11.359	-0.461543	0.397358	15.6456	0.461543	0.397358
Ptprc	13.7775	0.484202	0.401302	9.85177	-0.484202	0.401302
Rps5	14.1018	-0.459246	0.401603	19.3927	0.459246	0.401603
Cblb	7.01956	0.488794	0.402236	5.0033	-0.488794	0.402236
Taok3	1.10526	0.491721	0.40289	0.785889	-0.491721	0.40289
Vti1a	1.21638	0.494439	0.403121	0.863305	-0.494439	0.403121
Rpl7	8.64223	-0.45752	0.404159	11.8704	0.45752	0.404159
Gphn	1.34177	0.492495	0.404159	0.953624	-0.492495	0.404159
Ubc	2.98617	-0.459294	0.404644	4.10656	0.459294	0.404644
Snrpg	3.41605	-0.457669	0.40631	4.69246	0.457669	0.40631
Susd6	1.62329	0.487576	0.40631	1.15772	-0.487576	0.40631
Ankrd12	2.0901	0.486922	0.40631	1.49143	-0.486922	0.40631
Jak2	1.05343	0.495257	0.406631	0.747181	-0.495257	0.406631
Ubac2	1.44823	0.487624	0.407951	1.0328	-0.487624	0.407951
Stk4	2.57771	0.484354	0.408046	1.84273	-0.484354	0.408046
Ctla2a	8.78749	-0.459748	0.408756	12.0886	0.459748	0.408756
Rpl37a	28.4243	-0.454113	0.408816	38.9502	0.454113	0.408816
Ppm1h	2.19532	0.48533	0.410194	1.56826	-0.48533	0.410194
Aplp2	1.15989	0.488914	0.411219	0.826357	-0.488914	0.411219
Isg15	1.03698	0.53263	0.412278	0.716684	-0.53263	0.412278
Fam107b	2.93992	0.478568	0.415567	2.11017	-0.478568	0.415567
Zfp292	1.24804	0.482392	0.415567	0.893216	-0.482392	0.415567
Msi2	1.47834	0.480919	0.41673	1.05919	-0.480919	0.41673
Ubr2	1.12327	0.484156	0.416913	0.802897	-0.484156	0.416913
Tgfbr2	2.74966	0.473907	0.418951	1.97997	-0.473907	0.418951
Tcf20	1.05126	0.481008	0.419727	0.753046	-0.481008	0.419727
Rps18	16.2202	-0.44506	0.420401	22.0876	0.44506	0.420401
Ube2s	1.04598	-0.451953	0.420932	1.43102	0.451953	0.420932
Rps23	18.9441	-0.44386	0.420932	25.7754	0.44386	0.420932
mt-Cytb	9.86513	-0.444722	0.420932	13.4305	0.444722	0.420932
Prdx6	1.56308	-0.448635	0.421209	2.13363	0.448635	0.421209
Rel	1.00874	0.490444	0.421339	0.717857	-0.490444	0.421339
Rps19	13.523	-0.444444	0.421864	18.4068	0.444444	0.421864
Dock11	1.56835	0.47416	0.421864	1.12898	-0.47416	0.421864
Arhgap45	2.21736	0.468791	0.422332	1.60228	-0.468791	0.422332
Sorl1	2.01437	0.469861	0.422609	1.45448	-0.469861	0.422609
Uqcrb	1.05871	-0.445698	0.425337	1.44217	0.445698	0.425337
Hp1bp3	1.04164	0.471119	0.426559	0.751287	-0.471119	0.426559
Arid1b	1.4082	0.469463	0.426724	1.01696	-0.469463	0.426724
Ralgapa2	1.2648	0.470727	0.42733	0.91257	-0.470727	0.42733
Rps20	16.4961	-0.439147	0.428079	22.3714	0.439147	0.428079
Zcchc7	1.99202	0.466619	0.42958	1.44158	-0.466619	0.42958
Itpr1	1.96812	0.46989	0.429707	1.42105	-0.46989	0.429707
Rpl10a	8.04816	-0.437739	0.430106	10.9039	0.437739	0.430106
Suco	1.44792	0.467797	0.430932	1.04687	-0.467797	0.430932
Pdia3	1.84521	0.461436	0.435823	1.34012	-0.461436	0.435823
Atp5mpl	1.58201	-0.436808	0.437156	2.14184	0.436808	0.437156
Rabgap1l	3.36732	0.457083	0.438289	2.45326	-0.457083	0.438289
Smc4	1.23345	0.464488	0.438289	0.893802	-0.464488	0.438289
Tnfrsf1b	1.61025	0.459965	0.438289	1.17062	-0.459965	0.438289
Picalm	1.84304	0.461	0.438289	1.33894	-0.461	0.438289
Rpl27a	21.149	-0.430142	0.438289	28.5031	0.430142	0.438289
Ankrd11	5.26498	0.455032	0.438289	3.84147	-0.455032	0.438289
Rplp1	23.4042	-0.430692	0.438289	31.5546	0.430692	0.438289
Mif	1.29025	-0.43708	0.438289	1.74714	0.43708	0.438289
Ubb	11.1849	-0.431742	0.438289	15.0908	0.431742	0.438289
Lnpep	1.85732	0.457676	0.438289	1.35243	-0.457676	0.438289
Calm2	2.08389	-0.434206	0.438289	2.8163	0.434206	0.438289
Arhgap26	1.49293	0.460374	0.438289	1.085	-0.460374	0.438289
Junb	4.97633	-0.434137	0.439654	6.72522	0.434137	0.439654
Ly6a	3.77547	0.459882	0.439711	2.74533	-0.459882	0.439711
Rpl32	21.4327	-0.427476	0.440349	28.8322	0.427476	0.440349
Abcb1a	1.91939	0.458337	0.440608	1.39701	-0.458337	0.440608
Hectd1	1.39423	0.455086	0.442986	1.01696	-0.455086	0.442986
Rpl34	19.9162	-0.425723	0.444051	26.7595	0.425723	0.444051
Runx2	3.50326	0.454071	0.44522	2.55766	-0.454071	0.44522
Stat3	2.68603	0.456028	0.445252	1.95827	-0.456028	0.445252
Rpl18a	20.6077	-0.42492	0.445646	27.6733	0.42492	0.445646
Wapl	1.17541	0.454849	0.446111	0.85744	-0.454849	0.446111
Foxn3	1.76606	0.454833	0.446328	1.28851	-0.454833	0.446328
Sfpq	1.41068	0.453005	0.44674	1.03045	-0.453005	0.44674
Rps4x	12.9882	-0.424453	0.44674	17.4356	0.424453	0.44674
Ankrd44	5.28733	0.448425	0.448631	3.87549	-0.448425	0.448631
Rpl23	23.0392	-0.423075	0.449473	30.8989	0.423075	0.449473
Skap1	9.92782	0.446582	0.449583	7.28648	-0.446582	0.449583
Lrch1	1.35947	0.454873	0.449934	0.991745	-0.454873	0.449934
Arhgef1	1.43365	0.450276	0.450706	1.04922	-0.450276	0.450706
Rplp0	15.5587	-0.421984	0.450898	20.8507	0.421984	0.450898
Tex2	1.43737	0.457245	0.450898	1.04687	-0.457245	0.450898
Rock1	2.71552	0.447789	0.450898	1.99111	-0.447789	0.450898
Rps11	20.4578	-0.420857	0.452296	27.3947	0.420857	0.452296
Malat1	125.943	0.441711	0.455197	92.7519	-0.441711	0.455197
Eef1b2	5.5974	-0.420407	0.456219	7.49293	0.420407	0.456219
Crebrf	1.06554	0.449722	0.456679	0.780024	-0.449722	0.456679
Rpl28	11.5952	-0.419088	0.457507	15.5078	0.419088	0.457507
Col4a3bp	1.22942	0.448454	0.459988	0.90084	-0.448454	0.459988
Rbm5	1.02829	0.446904	0.460309	0.754219	-0.446904	0.460309
Grb2	1.48765	0.444397	0.460309	1.09321	-0.444397	0.460309
Rpl30	19.0924	-0.416464	0.461058	25.4886	0.416464	0.461058
Epsti1	7.17599	0.440507	0.461514	5.28892	-0.440507	0.461514
Dennd1b	1.33898	0.44496	0.461658	0.983534	-0.44496	0.461658
Rps24	33.0428	-0.415633	0.463111	44.0872	0.415633	0.463111
Ascc3	1.36536	0.44585	0.46429	1.0023	-0.44585	0.46429
Bcas3	1.16424	0.447001	0.468587	0.853921	-0.447001	0.468587
Arl15	1.98737	0.442854	0.468676	1.46211	-0.442854	0.468676
Rpl6	13.1331	-0.413432	0.469188	17.496	0.413432	0.469188
Rps3	14.1841	-0.412748	0.469868	18.8871	0.412748	0.469868
Pitpnc1	4.512	0.437954	0.469868	3.33123	-0.437954	0.469868
Ablim1	4.21217	0.437007	0.469868	3.11189	-0.437007	0.469868
Phf3	1.04102	0.442396	0.470036	0.765949	-0.442396	0.470036
Ndufb1-ps	2.35641	-0.414951	0.470036	3.14238	0.414951	0.470036
Tsc22d4	1.55563	0.439373	0.470498	1.14716	-0.439373	0.470498
Rb1cc1	1.04474	0.442038	0.471328	0.768881	-0.442038	0.471328
Sem1	2.18446	-0.414081	0.471328	2.91131	0.414081	0.471328
Slc4a7	1.09688	0.443572	0.471403	0.806416	-0.443572	0.471403
Rpl37	22.668	-0.411082	0.471403	30.1494	0.411082	0.471403
Snd1	1.04474	0.440939	0.472742	0.769468	-0.440939	0.472742
Gng2	3.36949	0.435773	0.472742	2.49139	-0.435773	0.472742
Ifnar1	1.00749	0.441172	0.472742	0.741903	-0.441172	0.472742
Rps6ka3	1.13723	0.444182	0.473556	0.83574	-0.444182	0.473556
Dock10	9.66307	0.433006	0.47385	7.15922	-0.433006	0.47385
Chchd2	2.67268	-0.411341	0.475254	3.55527	0.411341	0.475254
Cd27	1.13537	0.440806	0.476484	0.836327	-0.440806	0.476484
Rpl17	18.2224	-0.408246	0.476484	24.189	0.408246	0.476484
Tnrc6b	3.83661	0.4319	0.476495	2.84445	-0.4319	0.476495
Snrpe	1.73161	-0.410085	0.479105	2.30137	0.410085	0.479105
Elmo1	3.96852	0.430686	0.4797	2.94474	-0.430686	0.4797
Slc16a10	1.17293	0.461694	0.480898	0.851575	-0.461694	0.480898
Zeb2	2.62458	0.44221	0.481371	1.93188	-0.44221	0.481371
Sept7	1.44451	0.431647	0.482027	1.07092	-0.431647	0.482027
Ncl	3.56937	0.428431	0.482611	2.65267	-0.428431	0.482611
Fasl	1.40106	0.432504	0.482611	1.03808	-0.432504	0.482611
Slc38a2	1.1931	-0.411902	0.482611	1.58761	0.411902	0.482611
Exoc4	2.09383	0.430596	0.48386	1.5536	-0.430596	0.48386
Rpsa	19.8125	-0.403059	0.48386	26.2053	0.403059	0.48386
Erbin	1.10992	0.43155	0.48386	0.822838	-0.43155	0.48386
Rpl36	16.4424	-0.402804	0.48386	21.7439	0.402804	0.48386
Eif3f	2.58236	-0.403406	0.487954	3.41627	0.403406	0.487954
Rpl12	15.1258	-0.401485	0.489633	19.9845	0.401485	0.489633
Cdk17	2.32227	0.426712	0.489633	1.72778	-0.426712	0.489633
Tbca	1.04226	-0.406578	0.489633	1.38176	0.406578	0.489633
Ikzf3	2.58267	0.428659	0.490724	1.91898	-0.428659	0.490724
Rps10	20.6223	-0.399759	0.491694	27.2141	0.399759	0.491694
Rbm3	2.61806	-0.402303	0.492302	3.46084	0.402303	0.492302
Samsn1	2.20618	0.429141	0.492818	1.63864	-0.429141	0.492818
Prkch	7.53138	0.421826	0.49368	5.62321	-0.421826	0.49368
Gnptab	1.20086	0.429656	0.494409	0.891456	-0.429656	0.494409
Sec61b	2.18911	-0.399047	0.497218	2.88726	0.399047	0.497218
Btf3	3.83475	-0.395693	0.501668	5.04611	0.395693	0.501668
Ppp3ca	2.21581	0.420016	0.502103	1.65623	-0.420016	0.502103
Fryl	3.49612	0.420368	0.502103	2.61279	-0.420368	0.502103
Tm9sf3	1.20552	0.421079	0.502103	0.900254	-0.421079	0.502103
Eif4a1	1.36878	-0.398545	0.502566	1.80461	0.398545	0.502566
Zc3h13	1.01122	0.421639	0.504695	0.754806	-0.421639	0.504695
Lrrc8c	1.35264	0.421417	0.505503	1.00993	-0.421417	0.505503
Ctla2b	0.802023	-0.40428	0.508416	1.06154	0.40428	0.508416
Hsp90b1	2.1289	0.414824	0.51196	1.597	-0.414824	0.51196
Spn	1.08726	0.41626	0.512636	0.814627	-0.41626	0.512636
Xrn2	1.61956	0.412309	0.513906	1.21696	-0.412309	0.513906
Rpl26	12.7954	-0.387291	0.513906	16.74	0.387291	0.513906
Nr3c1	3.5284	0.414011	0.516095	2.64856	-0.414011	0.516095
Tor1aip1	1.33774	0.41384	0.517232	1.00406	-0.41384	0.517232
Sept11	1.15741	0.414946	0.518191	0.867997	-0.414946	0.518191
Mbnl2	1.50565	0.413069	0.519518	1.13074	-0.413069	0.519518
Pdcd1	1.39392	0.418634	0.519726	1.04277	-0.418634	0.519726
Inpp4b	7.70209	0.40855	0.520868	5.80385	-0.40855	0.520868
Bcl2	1.33184	-0.416277	0.523278	1.77763	0.416277	0.523278
Bptf	1.25052	0.408752	0.523278	0.941894	-0.408752	0.523278
mt-Nd1	6.75046	-0.383527	0.523278	8.80841	0.383527	0.523278
Icos	4.59239	0.406661	0.525526	3.46495	-0.406661	0.525526
Trbc2	7.12633	-0.382682	0.528509	9.29343	0.382682	0.528509
Kmt2c	1.12606	0.407853	0.529113	0.848643	-0.407853	0.529113
Bst2	1.14065	0.423432	0.530793	0.850402	-0.423432	0.530793
Tcf25	1.25828	0.40427	0.532806	0.950691	-0.40427	0.532806
Rpl36al	4.67029	-0.379945	0.532806	6.07891	0.379945	0.532806
Srsf5	1.73099	-0.382393	0.532806	2.25679	0.382393	0.532806
Ube2h	1.69002	0.403873	0.533247	1.27736	-0.403873	0.533247
Nrip1	1.13506	0.411387	0.533247	0.853335	-0.411387	0.533247
Sec61g	2.42748	-0.380138	0.534497	3.15998	0.380138	0.534497
Nabp1	1.57859	0.404129	0.535527	1.19291	-0.404129	0.535527
Capza2	1.22321	0.401346	0.535527	0.926059	-0.401346	0.535527
Grcc10	1.4352	-0.379951	0.535527	1.86795	0.379951	0.535527
Iqgap1	3.88286	0.399205	0.535527	2.94474	-0.399205	0.535527
Eef1a1	23.6069	-0.37677	0.535527	30.6602	0.37677	0.535527
Stk10	2.07955	0.399649	0.535527	1.57647	-0.399649	0.535527
Bcl11b	2.03734	0.401526	0.535527	1.54245	-0.401526	0.535527
Lgals3	1.94019	-0.386374	0.535527	2.53655	0.386374	0.535527
Fyb	5.35096	0.397675	0.535527	4.06258	-0.397675	0.535527
Diaph1	2.56157	0.399298	0.535527	1.94244	-0.399298	0.535527
Tpp2	1.28808	0.401146	0.53629	0.975324	-0.401146	0.53629
Eif4g2	1.70616	0.398509	0.53629	1.29437	-0.398509	0.53629
Ikzf1	3.12646	0.398054	0.537467	2.37292	-0.398054	0.537467
Cap1	1.33681	0.398589	0.538157	1.01403	-0.398589	0.538157
Atp5g2	1.93739	-0.376396	0.538292	2.51543	0.376396	0.538292
Diaph2	1.24525	0.402654	0.538862	0.941894	-0.402654	0.538862
Dnajc3	1.03512	0.399306	0.539909	0.784716	-0.399306	0.539909
Maml2	5.28764	0.395575	0.540898	4.02035	-0.395575	0.540898
Usp34	1.37995	0.397635	0.540898	1.04746	-0.397635	0.540898
2410006H16Rik	2.14442	-0.377203	0.54137	2.7858	0.377203	0.54137
Zfand3	1.16486	0.399092	0.54338	0.883246	-0.399092	0.54338
Smarca5	1.5398	0.39543	0.543736	1.17062	-0.39543	0.543736
Hnrnpa0	1.41999	-0.374795	0.543736	1.84156	0.374795	0.543736
Jmjd1c	1.50224	0.395654	0.545058	1.14189	-0.395654	0.545058
Eif1	9.19936	-0.370312	0.545058	11.8945	0.370312	0.545058
Atp2b1	3.60196	0.393249	0.545914	2.74299	-0.393249	0.545914
St8sia4	1.69406	0.386933	0.547292	1.29554	-0.386933	0.547292
Lamc1	1.21607	0.392903	0.547292	0.926059	-0.392903	0.547292
Prpf40a	1.19403	0.393252	0.547292	0.909051	-0.393252	0.547292
Ywhab	1.163	0.390098	0.547292	0.887351	-0.390098	0.547292
Zyg11b	1.57425	0.395199	0.547292	1.19701	-0.395199	0.547292
Uqcrh	3.96697	-0.364289	0.547292	5.10769	0.364289	0.547292
Lncpint	4.3624	0.389566	0.547292	3.33065	-0.389566	0.547292
Kdm7a	1.55594	0.395378	0.547292	1.18294	-0.395378	0.547292
Gapdh	2.85395	-0.368105	0.547292	3.6843	0.368105	0.547292
Gatad2a	1.20397	0.386716	0.547292	0.920781	-0.386716	0.547292
Jund	4.12216	-0.36529	0.547292	5.3112	0.36529	0.547292
Cox7a2	1.69281	-0.363829	0.547292	2.17879	0.363829	0.547292
Peli1	2.9182	0.386809	0.547292	2.23216	-0.386809	0.547292
Rapgef6	2.57429	0.389562	0.547292	1.96531	-0.389562	0.547292
Smg6	1.39733	0.390083	0.547292	1.06623	-0.390083	0.547292
Cog5	1.18224	0.391078	0.547292	0.901427	-0.391078	0.547292
Pfkp	1.01774	0.386783	0.547292	0.778265	-0.386783	0.547292
Selenok	1.37157	-0.365291	0.547292	1.76708	0.365291	0.547292
Arhgap31	1.50876	0.401899	0.547292	1.14189	-0.401899	0.547292
Smchd1	2.71769	0.383335	0.547292	2.08378	-0.383335	0.547292
Gramd3	6.91155	0.390344	0.547292	5.27425	-0.390344	0.547292
Lmnb1	1.97464	0.392528	0.547292	1.50433	-0.392528	0.547292
Arpc4	1.0556	-0.361663	0.547432	1.35654	0.361663	0.547432
Rps13	21.2067	-0.355799	0.547432	27.1454	0.355799	0.547432
Dennd4a	19.0449	0.375603	0.547432	14.6832	-0.375603	0.547432
Rps12	18.2696	-0.358637	0.547432	23.4318	0.358637	0.547432
Actr2	2.14876	0.376719	0.547432	1.65506	-0.376719	0.547432
Dock2	9.56096	0.375522	0.547432	7.37152	-0.375522	0.547432
Ap3b1	1.04722	0.380949	0.547432	0.80407	-0.380949	0.547432
Usp25	1.2977	0.384399	0.547432	0.994091	-0.384399	0.547432
Thada	1.58325	0.386565	0.547432	1.21109	-0.386565	0.547432
Rnf125	1.59008	0.38095	0.547432	1.22106	-0.38095	0.547432
Slc25a5	1.537	-0.362104	0.547432	1.97587	0.362104	0.547432
Mllt10	1.01929	0.381396	0.548086	0.78237	-0.381396	0.548086
Fbxo11	1.59939	0.380396	0.548819	1.22868	-0.380396	0.548819
Tax1bp1	1.86352	0.375725	0.54996	1.4363	-0.375725	0.54996
Pde7a	4.03463	0.375157	0.550015	3.1113	-0.375157	0.550015
Arid5a	1.43085	0.376689	0.551794	1.102	-0.376689	0.551794
Ern1	1.03326	0.397786	0.552268	0.78413	-0.397786	0.552268
Wnk1	4.25004	0.374192	0.55356	3.27962	-0.374192	0.55356
S100a11	3.72363	-0.35406	0.553863	4.76049	0.35406	0.553863
Med14	1.03419	0.379806	0.553863	0.794686	-0.379806	0.553863
Srgn	7.41592	-0.351739	0.555488	9.46586	0.351739	0.555488
Sipa1l1	3.97442	0.372625	0.555791	3.07025	-0.372625	0.555791
Cxcr6	2.53426	0.37342	0.558586	1.95651	-0.37342	0.558586
Rack1	9.7388	-0.34938	0.558628	12.4106	0.34938	0.558628
Fndc3a	1.89239	0.376272	0.558628	1.458	-0.376272	0.558628
Lck	2.98617	0.368288	0.560133	2.31368	-0.368288	0.560133
Taf15	1.12109	0.371893	0.562545	0.866238	-0.371893	0.562545
Ptprj	1.79214	0.372154	0.563836	1.38469	-0.372154	0.563836
Crebbp	1.50907	0.369247	0.563836	1.16828	-0.369247	0.563836
Ndufa3	1.30391	-0.350439	0.564097	1.66268	0.350439	0.564097
Nipbl	2.20463	0.366983	0.565024	1.7096	-0.366983	0.565024
Pak2	2.18477	0.36585	0.566245	1.69553	-0.36585	0.566245
Birc6	1.8449	0.366547	0.566279	1.43102	-0.366547	0.566279
Ttc39b	1.33432	0.369465	0.566472	1.0328	-0.369465	0.566472
Zswim6	2.32971	0.369523	0.566622	1.80344	-0.369523	0.566622
Atp6v0c	0.928658	-0.351135	0.566942	1.1847	0.351135	0.566942
Nup98	1.41782	0.3681	0.567605	1.09849	-0.3681	0.567605
Rab10	1.47586	0.366399	0.569811	1.14482	-0.366399	0.569811
Trac	3.89341	-0.34415	0.571405	4.94348	0.34415	0.571405
Hnrnpa2b1	3.7317	0.361302	0.571611	2.90544	-0.361302	0.571611
Nfkb1	2.15621	0.371526	0.571745	1.66679	-0.371526	0.571745
Ubl5	2.59447	-0.343698	0.572461	3.29311	0.343698	0.572461
Myl12a	2.25988	-0.344042	0.574071	2.86908	0.344042	0.574071
Il18r1	1.86508	0.368705	0.574809	1.44451	-0.368705	0.574809
Map4k4	1.22973	0.364949	0.578136	0.954797	-0.364949	0.578136
Dynll1	1.63695	-0.342643	0.578475	2.07615	0.342643	0.578475
Cox8a	4.32143	-0.33895	0.579932	5.46721	0.33895	0.579932
Ralgapa1	1.05126	0.362511	0.581048	0.817559	-0.362511	0.581048
Plekha5	1.46562	0.360052	0.584307	1.14189	-0.360052	0.584307
Rpl15	9.56716	-0.33529	0.584763	12.0734	0.33529	0.584763
Zfp36l2	3.4654	-0.337146	0.586023	4.37869	0.337146	0.586023
Tpt1	38.9108	-0.333449	0.586878	49.0418	0.333449	0.586878
Ftl1	2.66927	-0.336464	0.588779	3.37111	0.336464	0.588779
Ppia	9.00941	-0.333291	0.589047	11.3538	0.333291	0.589047
Eml4	1.26511	0.356246	0.58961	0.988226	-0.356246	0.58961
Rpl5	8.68475	-0.331638	0.592454	10.9321	0.331638	0.592454
Jarid2	1.30577	0.357219	0.592637	1.01931	-0.357219	0.592637
Fmnl1	1.03232	0.353988	0.593178	0.807589	-0.353988	0.593178
Prdx1	1.29615	-0.334938	0.5942	1.63512	0.334938	0.5942
4932438A13Rik	1.97495	0.350646	0.595567	1.54891	-0.350646	0.595567
Chd7	2.13107	0.349037	0.601761	1.67324	-0.349037	0.601761
Ogt	1.41254	0.349694	0.601761	1.10846	-0.349694	0.601761
Tomm7	2.14069	-0.328087	0.605103	2.68786	0.328087	0.605103
Pip4k2a	1.81045	0.347654	0.605244	1.42281	-0.347654	0.605244
Rpl19	21.6649	-0.324622	0.607589	27.139	0.324622	0.607589
Arap2	1.77103	0.347147	0.610668	1.39231	-0.347147	0.610668
Hspa5	2.55412	0.344185	0.61075	2.01223	-0.344185	0.61075
Usp15	1.35109	0.345509	0.611055	1.0633	-0.345509	0.611055
Rpl8	12.8873	-0.323318	0.611682	16.1289	0.323318	0.611682
Rps9	15.0953	-0.322873	0.612458	18.8866	0.322873	0.612458
Tut4	3.87199	0.341589	0.612489	3.05617	-0.341589	0.612489
Rpl7a	6.0189	-0.322992	0.613006	7.53105	0.322992	0.613006
Oga	1.13227	0.344823	0.613006	0.891456	-0.344823	0.613006
Cox6c	3.38159	-0.32353	0.613802	4.23266	0.32353	0.613802
Rps8	20.8666	-0.322131	0.613988	26.0939	0.322131	0.613988
Mbnl1	11.2743	0.337716	0.617688	8.92336	-0.337716	0.617688
Itk	8.60902	0.336603	0.620364	6.81905	-0.336603	0.620364
Cmip	4.95026	0.337979	0.621882	3.91713	-0.337979	0.621882
Arhgap15	9.90455	0.335501	0.623319	7.85127	-0.335501	0.623319
Pik3r1	1.776	0.339691	0.624148	1.40346	-0.339691	0.624148
Cnbp	2.00816	-0.319593	0.624793	2.50663	0.319593	0.624793
D8Ertd738e	1.55159	-0.319943	0.625603	1.93716	0.319943	0.625603
Syncrip	1.03264	0.338802	0.625993	0.816386	-0.338802	0.625993
Traf1	1.0646	0.341933	0.626379	0.839846	-0.341933	0.626379
Eef1d	1.94329	-0.318224	0.626801	2.42335	0.318224	0.626801
Atp5e	4.00763	-0.316234	0.626908	4.99098	0.316234	0.626908
Ncor1	2.55412	0.334132	0.626908	2.0263	-0.334132	0.626908
Fau	32.7861	-0.314346	0.628319	40.7789	0.314346	0.628319
Rapgef2	1.0615	0.336715	0.628322	0.840432	-0.336715	0.628322
Stag1	1.93398	0.33192	0.629226	1.53659	-0.33192	0.629226
Sept6	1.85545	0.331688	0.629282	1.47442	-0.331688	0.629282
Capza1	1.85545	0.329968	0.63031	1.47618	-0.329968	0.63031
Gm2682	3.75715	0.333745	0.63032	2.98169	-0.333745	0.63032
Ndufa1	1.29056	-0.314016	0.632231	1.60462	0.314016	0.632231
Hif1a	1.68102	0.332702	0.633699	1.33484	-0.332702	0.633699
Cox6a1	1.39733	-0.312368	0.635656	1.73541	0.312368	0.635656
Gimap5	0.916553	-0.316241	0.635656	1.1413	0.316241	0.635656
Rpl11	14.14	-0.307781	0.636943	17.5071	0.307781	0.636943
Pbrm1	1.11706	0.330069	0.636943	0.888524	-0.330069	0.636943
Ankrd17	1.50131	0.328184	0.637761	1.19584	-0.328184	0.637761
Ddx6	1.59815	0.325899	0.640496	1.27502	-0.325899	0.640496
Ripor2	1.94143	0.330875	0.641147	1.54363	-0.330875	0.641147
Iqgap2	2.1978	0.325389	0.641147	1.75418	-0.325389	0.641147
Rpl3	9.0541	-0.305135	0.641582	11.1895	0.305135	0.641582
Rps6	8.10124	-0.304876	0.64203	10.0101	0.304876	0.64203
1810037I17Rik	1.31012	-0.308054	0.642658	1.62222	0.308054	0.642658
Rora	2.48335	0.326961	0.643008	1.97997	-0.326961	0.643008
Sub1	5.3851	-0.304695	0.644688	6.65308	0.304695	0.644688
Cox5b	1.87346	-0.305679	0.64515	2.31603	0.305679	0.64515
Pitpna	1.35419	0.32281	0.64515	1.08265	-0.32281	0.64515
Fth1	11.936	-0.303018	0.646952	14.7296	0.303018	0.646952
Jak1	3.75001	0.317728	0.649446	3.00925	-0.317728	0.649446
Ppib	2.14069	-0.302046	0.651111	2.63977	0.302046	0.651111
Pafah1b1	2.2127	0.317879	0.651463	1.77529	-0.317879	0.651463
H2afz	2.91354	-0.303903	0.652205	3.5975	0.303903	0.652205
Rsrp1	1.52428	0.317914	0.652205	1.22282	-0.317914	0.652205
Eif3k	1.57021	-0.300549	0.652205	1.93423	0.300549	0.652205
Bola2	1.08726	-0.303372	0.652205	1.34188	0.303372	0.652205
Sept1	1.94143	0.316699	0.652205	1.55888	-0.316699	0.652205
Itgal	1.85918	0.31634	0.652205	1.49319	-0.31634	0.652205
Tnfaip3	4.54831	0.315274	0.652205	3.65614	-0.315274	0.652205
Crlf3	1.26604	0.320139	0.652205	1.01403	-0.320139	0.652205
Tnrc6c	1.44172	0.319404	0.652205	1.15537	-0.319404	0.652205
Ppp2r5c	1.27628	0.31848	0.652205	1.02342	-0.31848	0.652205
Ndufa6	1.35078	-0.302046	0.652205	1.66562	0.302046	0.652205
Litaf	1.35512	0.32224	0.652205	1.08382	-0.32224	0.652205
Gm8369	1.39578	0.320321	0.652205	1.11784	-0.320321	0.652205
Cnot6l	2.00444	0.316322	0.653664	1.6099	-0.316322	0.653664
Gabarapl2	1.18441	-0.300785	0.655091	1.45917	0.300785	0.655091
Thoc2	1.04257	0.317818	0.65541	0.836327	-0.317818	0.65541
Mbd2	2.37348	0.313881	0.655459	1.90959	-0.313881	0.655459
Chd3	1.11892	0.317325	0.657114	0.897908	-0.317325	0.657114
Chd2	2.44704	0.313421	0.660189	1.96941	-0.313421	0.660189
Esyt2	2.72141	0.313646	0.660189	2.18993	-0.313646	0.660189
Khdrbs1	1.41502	0.31309	0.660995	1.13895	-0.31309	0.660995
Lgals1	8.08696	-0.296902	0.662419	9.93739	0.296902	0.662419
Bin2	1.26263	0.312913	0.662967	1.01638	-0.312913	0.662967
Cst3	0.986699	-0.353638	0.663626	1.26094	0.353638	0.663626
Dgat1	1.59598	0.313363	0.668015	1.2844	-0.313363	0.668015
Npm1	4.14389	-0.291541	0.669968	5.07309	0.291541	0.669968
Cox7a2l	2.07675	-0.291585	0.67141	2.54241	0.291585	0.67141
Ndufb11	1.24556	-0.292792	0.672352	1.52603	0.292792	0.672352
Smg7	1.12947	0.310294	0.67464	0.91081	-0.310294	0.67464
Ndufa4	1.76451	-0.291908	0.67464	2.16061	0.291908	0.67464
Kif5b	1.41844	0.306946	0.675125	1.14658	-0.306946	0.675125
Gprin3	1.00408	0.317122	0.675792	0.80583	-0.317122	0.675792
B2m	15.1462	-0.286953	0.67695	18.4842	0.286953	0.67695
Cdc42se2	1.70585	0.306485	0.67695	1.37941	-0.306485	0.67695
Rpl24	12.9547	-0.286493	0.678182	15.8046	0.286493	0.678182
Il21r	2.43959	0.306449	0.678286	1.97293	-0.306449	0.678286
Rsbn1l	1.49696	0.304336	0.678612	1.21226	-0.304336	0.678612
Otulin	1.00936	0.305918	0.680041	0.816386	-0.305918	0.680041
Abi1	1.34053	0.30429	0.680512	1.08558	-0.30429	0.680512
Mier1	1.97867	0.303981	0.680512	1.60286	-0.303981	0.680512
Zdhhc20	1.1959	0.305359	0.680512	0.967699	-0.305359	0.680512
Rbms1	1.25549	0.303903	0.681054	1.01696	-0.303903	0.681054
Phf20l1	1.46903	0.303212	0.681608	1.19056	-0.303212	0.681608
Rpl27	14.5422	-0.283938	0.681831	17.7101	0.283938	0.681831
Zfas1	0.819094	-0.29196	0.681985	1.00289	0.29196	0.681985
Ptpn1	1.44327	0.302772	0.682539	1.17004	-0.302772	0.682539
Ell2	1.15989	0.308341	0.683378	0.936616	-0.308341	0.683378
Cd247	1.81697	0.302027	0.68493	1.47384	-0.302027	0.68493
Senp6	1.10868	0.30218	0.686896	0.899081	-0.30218	0.686896
Pcbp2	1.75458	-0.281928	0.691955	2.13363	0.281928	0.691955
Psmb4	0.894516	-0.283837	0.692887	1.0891	0.283837	0.692887
Nfatc3	1.62081	0.297296	0.692887	1.319	-0.297296	0.692887
Ccr2	1.4383	0.303594	0.692887	1.16534	-0.303594	0.692887
Rpl18	15.3983	-0.278307	0.693372	18.6795	0.278307	0.693372
Slc25a3	1.79089	-0.280644	0.69353	2.17586	0.280644	0.69353
Slk	1.09688	0.299032	0.69353	0.891456	-0.299032	0.69353
Sltm	1.05064	0.297934	0.694717	0.854508	-0.297934	0.694717
Mapk1	1.20241	0.295827	0.695118	0.979429	-0.295827	0.695118
Atp5l	2.93775	-0.277787	0.696418	3.56231	0.277787	0.696418
Rpl13	24.0036	-0.276112	0.697141	29.0744	0.276112	0.697141
Gimap4	3.53709	0.292215	0.698062	2.88902	-0.292215	0.698062
Pde4b	2.27074	0.294127	0.698493	1.85212	-0.294127	0.698493
mt-Co3	27.9547	-0.275055	0.69931	33.8355	0.275055	0.69931
Eif5a	1.77693	-0.277874	0.701477	2.15474	0.277874	0.701477
Nr4a3	1.63881	0.299826	0.702566	1.33132	-0.299826	0.702566
Rabac1	1.17479	-0.27794	0.702744	1.42457	0.27794	0.702744
Fgl2	1.82752	0.293834	0.705399	1.49084	-0.293834	0.705399
Lpp	1.00346	0.295397	0.705399	0.817559	-0.295397	0.705399
Cox7c	3.90489	-0.273357	0.706081	4.72061	0.273357	0.706081
Hcst	4.86738	-0.273784	0.7064	5.88596	0.273784	0.7064
Rpl14	7.61735	-0.272559	0.706578	9.2037	0.272559	0.706578
Ms4a6b	4.43875	0.288219	0.706578	3.63562	-0.288219	0.706578
Aff1	1.04071	0.298154	0.707576	0.846297	-0.298154	0.707576
Polr1d	1.34736	-0.274902	0.708679	1.63043	0.274902	0.708679
Gtf2i	1.48517	0.290139	0.709739	1.21461	-0.290139	0.709739
Abr	1.50069	0.293344	0.709739	1.22458	-0.293344	0.709739
Celf2	4.11192	0.286843	0.711249	3.37111	-0.286843	0.711249
Smg1	1.05933	0.290159	0.712071	0.866238	-0.290159	0.712071
Higd1a	0.842372	-0.275793	0.712071	1.0199	0.275793	0.712071
Elf1	2.53922	0.287383	0.712071	2.08085	-0.287383	0.712071
Fgf13	1.0494	0.305161	0.712071	0.84923	-0.305161	0.712071
Hnrnpa1	1.22569	-0.273231	0.714779	1.48146	0.273231	0.714779
Il12rb2	1.61367	0.292854	0.716273	1.31724	-0.292854	0.716273
Isy1	1.64657	0.286453	0.717624	1.35009	-0.286453	0.717624
Rbm25	1.66364	0.285134	0.717624	1.36534	-0.285134	0.717624
D16Ertd472e	1.6326	0.285485	0.71835	1.33953	-0.285485	0.71835
Tra2b	1.6534	-0.269598	0.720244	1.99346	0.269598	0.720244
Nktr	1.3753	0.284692	0.721101	1.12898	-0.284692	0.721101
Hivep2	3.78881	0.281756	0.721852	3.11716	-0.281756	0.721852
Atp5h	3.34218	-0.26516	0.722682	4.01742	0.26516	0.722682
Eif3h	2.452	-0.264746	0.723629	2.9465	0.264746	0.723629
Cops9	0.942315	-0.266599	0.726876	1.13367	0.266599	0.726876
S100a13	1.65836	-0.263999	0.729078	1.9917	0.263999	0.729078
AY036118	4.94839	0.277575	0.729493	4.0831	-0.277575	0.729493
mt-Atp6	26.9311	-0.260487	0.729548	32.269	0.260487	0.729548
Papola	1.0674	0.278827	0.73084	0.879727	-0.278827	0.73084
Serpinb9	1.07764	0.284932	0.731539	0.884419	-0.284932	0.731539
Atp6v1f	1.32936	-0.262306	0.732121	1.59465	0.262306	0.732121
Gpx4	1.27753	-0.262875	0.732121	1.53307	0.262875	0.732121
Arf1	0.992596	-0.262227	0.734877	1.19056	0.262227	0.734877
Zeb1	4.16996	0.276768	0.734877	3.44266	-0.276768	0.734877
Sf3b2	1.18783	0.275634	0.735714	0.981189	-0.275634	0.735714
Lef1	1.0196	-0.279935	0.736636	1.23807	0.279935	0.736636
Zbtb20	1.6624	0.276643	0.740943	1.37237	-0.276643	0.740943
Ndufa7	1.21017	-0.258695	0.741927	1.44803	0.258695	0.741927
Eif4a2	0.863168	-0.260386	0.742504	1.03397	0.260386	0.742504
Arpc3	3.2562	-0.256101	0.742748	3.88956	0.256101	0.742748
Sik3	3.43001	0.271188	0.742748	2.84269	-0.271188	0.742748
Gng5	2.18042	-0.255839	0.744228	2.60399	0.255839	0.744228
Reep5	1.4442	-0.257454	0.744228	1.72661	0.257454	0.744228
Tnks2	1.37281	0.271637	0.744275	1.13719	-0.271637	0.744275
Gpbp1	1.21576	0.27089	0.744814	1.00758	-0.27089	0.744814
Satb1	3.83754	-0.255898	0.745464	4.58338	0.255898	0.745464
Ubxn4	1.02922	0.26922	0.746259	0.853921	-0.26922	0.746259
Psmb8	3.7227	0.265073	0.746259	3.0984	-0.265073	0.746259
Huwe1	1.28901	0.268157	0.746259	1.07033	-0.268157	0.746259
Myl6	6.58813	-0.251188	0.746725	7.84306	0.251188	0.746725
Actr3	3.2292	0.264626	0.747329	2.68844	-0.264626	0.747329
Limd2	1.11675	-0.254659	0.747329	1.33249	0.254659	0.747329
Cd44	2.14721	0.270734	0.747462	1.77998	-0.270734	0.747462
Gnas	4.63863	0.26397	0.74794	3.86376	-0.26397	0.74794
Hnrnpd	1.33991	0.265947	0.74794	1.11432	-0.265947	0.74794
Naca	5.76097	-0.249222	0.74794	6.84897	0.249222	0.74794
Atp5g1	1.10899	-0.253245	0.74794	1.32194	0.253245	0.74794
Eif5b	1.02426	0.267204	0.74894	0.850989	-0.267204	0.74894
Skil	1.38274	0.265767	0.748957	1.1501	-0.265767	0.748957
Srrm1	1.12451	0.265465	0.748957	0.935443	-0.265465	0.748957
Tpm3	2.84898	0.261846	0.750626	2.37644	-0.261846	0.750626
Cab39	1.43675	0.264078	0.751516	1.19643	-0.264078	0.751516
Serinc3	1.23097	-0.249227	0.751516	1.46328	0.249227	0.751516
Ski	1.22197	0.264038	0.751516	1.01755	-0.264038	0.751516
Cd69	1.23035	-0.255147	0.751516	1.46856	0.255147	0.751516
Mef2a	1.30422	0.264678	0.751516	1.08558	-0.264678	0.751516
Bhlhe40	1.31632	0.265592	0.753573	1.09497	-0.265592	0.753573
H2-D1	13.7033	-0.244629	0.753573	16.2398	0.244629	0.753573
Cox7b	1.78748	-0.245984	0.754735	2.12014	0.245984	0.754735
Cyfip2	1.35605	0.259881	0.757331	1.1325	-0.259881	0.757331
H2-T22	1.12544	0.260345	0.757691	0.939548	-0.260345	0.757691
Tmed2	1.05064	-0.246217	0.758047	1.24628	0.246217	0.758047
Mef2d	1.20552	0.258687	0.759797	1.00758	-0.258687	0.759797
Vgll4	2.17483	0.257681	0.761332	1.81927	-0.257681	0.761332
Camk4	4.92139	0.256892	0.761332	4.11947	-0.256892	0.761332
Foxo1	2.66741	0.259461	0.762349	2.22864	-0.259461	0.762349
Tagln2	2.25026	-0.242488	0.76602	2.66264	0.242488	0.76602
Ggnbp2	1.13847	0.256402	0.76602	0.953037	-0.256402	0.76602
Mgat5	1.41037	0.25871	0.766903	1.17883	-0.25871	0.766903
Arid1a	1.02146	0.255338	0.768494	0.855681	-0.255338	0.768494
Nlk	1.13227	0.257416	0.768494	0.947172	-0.257416	0.768494
Slc38a1	1.16548	0.256017	0.768494	0.97591	-0.256017	0.768494
Brd4	1.47648	0.254088	0.768494	1.23807	-0.254088	0.768494
Uhrf2	1.03077	0.258578	0.768494	0.861546	-0.258578	0.768494
Pdcd6ip	1.11147	0.252267	0.768768	0.933097	-0.252267	0.768768
Heca	1.06895	0.252372	0.768768	0.897321	-0.252372	0.768768
Rps15	11.3969	-0.236439	0.768768	13.4299	0.236439	0.768768
Osbpl8	1.12885	0.255741	0.768768	0.945413	-0.255741	0.768768
Gdi2	2.29185	0.250169	0.768768	1.92719	-0.250169	0.768768
Klf6	2.18539	-0.240159	0.768768	2.5817	0.240159	0.768768
Hist1h2ap	0.983906	-0.301653	0.768768	1.21285	0.301653	0.768768
Stat5b	1.76482	0.251443	0.769504	1.48263	-0.251443	0.769504
Ythdf3	1.00967	0.250495	0.770407	0.848643	-0.250495	0.770407
Ppig	1.09688	0.249617	0.770717	0.92254	-0.249617	0.770717
Cd3d	6.09494	-0.232427	0.771312	7.16215	0.232427	0.771312
Kpna4	1.96502	0.246753	0.771788	1.65623	-0.246753	0.771788
Rps14	20.928	-0.231536	0.771788	24.5778	0.231536	0.771788
Cox17	2.22543	-0.233174	0.77258	2.61631	0.233174	0.77258
H3f3b	10.5827	-0.230988	0.773753	12.4235	0.230988	0.773753
mt-Co2	22.1937	-0.230445	0.773753	26.0446	0.230445	0.773753
Ctla4	2.36293	0.240379	0.773957	2.0005	-0.240379	0.773957
Smyd3	3.20002	0.237442	0.773957	2.71484	-0.237442	0.773957
Ppp2r5a	1.28777	0.238601	0.773957	1.09145	-0.238601	0.773957
Smap2	1.17013	0.247112	0.773957	0.98588	-0.247112	0.773957
Eif3i	0.903517	-0.231637	0.773957	1.06095	0.231637	0.773957
Zdhhc18	1.34208	0.236014	0.773957	1.13954	-0.236014	0.773957
Runx3	3.21957	0.245607	0.773957	2.71601	-0.245607	0.773957
Rundc3b	2.10096	0.248383	0.773957	1.76884	-0.248383	0.773957
Atp5k	1.6177	-0.227971	0.773957	1.89493	0.227971	0.773957
Orai1	1.01494	-0.225848	0.773957	1.18704	0.225848	0.773957
Zc3hav1	4.11533	0.235797	0.773957	3.49545	-0.235797	0.773957
Cox6b1	2.32599	-0.226476	0.773957	2.72187	0.226476	0.773957
Fxyd5	6.52699	-0.227599	0.773957	7.64424	0.227599	0.773957
Rps17	5.66103	-0.226747	0.773957	6.6261	0.226747	0.773957
Plekha2	1.39609	0.241883	0.773957	1.18059	-0.241883	0.773957
Nsd3	4.06008	0.243417	0.773957	3.43035	-0.243417	0.773957
Map1lc3b	1.52366	-0.227903	0.773957	1.78467	0.227903	0.773957
Sik2	1.0556	0.245604	0.773957	0.890283	-0.245604	0.773957
Aff4	1.03357	0.243954	0.773957	0.872689	-0.243954	0.773957
Prkca	3.87106	0.234307	0.773957	3.29135	-0.234307	0.773957
Rnf157	1.07764	0.249984	0.773957	0.906118	-0.249984	0.773957
Pum2	1.01494	0.241173	0.773957	0.858613	-0.241173	0.773957
Ifrd1	0.974594	-0.230648	0.773957	1.14364	0.230648	0.773957
Elmsan1	1.31508	0.241246	0.773957	1.11256	-0.241246	0.773957
Cdk13	1.10713	0.241191	0.773957	0.936616	-0.241191	0.773957
Dek	1.48579	0.2381	0.773957	1.25977	-0.2381	0.773957
Ago2	1.55749	0.244956	0.773957	1.31431	-0.244956	0.773957
Ndufa2	1.61801	-0.220983	0.773957	1.88613	0.220983	0.773957
Csnk1a1	1.54663	0.240663	0.773957	1.30903	-0.240663	0.773957
Rtn3	1.31384	0.234573	0.773957	1.11667	-0.234573	0.773957
Sh3kbp1	3.84251	0.241731	0.773957	3.2503	-0.241731	0.773957
Calr	1.84614	0.232756	0.775737	1.57119	-0.232756	0.775737
Hnrnpm	1.2707	0.231803	0.777056	1.08206	-0.231803	0.777056
Tnfaip8	1.43551	0.236218	0.777174	1.21871	-0.236218	0.777174
Atp5g3	1.08726	-0.219686	0.777836	1.26622	0.219686	0.777836
Ywhaq	1.19124	-0.219377	0.777967	1.38704	0.219377	0.777967
Nsa2	2.22387	-0.217595	0.777967	2.5864	0.217595	0.777967
Atp5d	1.68785	-0.217616	0.779239	1.96296	0.217616	0.779239
Anp32a	1.08447	-0.218043	0.779903	1.26153	0.218043	0.779903
Tmbim6	1.50038	-0.216061	0.779903	1.74303	0.216061	0.779903
Sh3glb1	1.29987	0.228274	0.781661	1.10963	-0.228274	0.781661
Stk24	1.02643	0.229121	0.782823	0.875621	-0.229121	0.782823
Sbno1	1.01587	0.22975	0.783005	0.866238	-0.22975	0.783005
AW112010	12.2011	0.225074	0.784157	10.4412	-0.225074	0.784157
Srp9	1.01587	-0.215234	0.784486	1.17942	0.215234	0.784486
Vps28	0.876514	-0.215174	0.78609	1.01755	0.215174	0.78609
Lrrc8d	1.75861	0.22822	0.7868	1.5014	-0.22822	0.7868
S100a10	7.45316	-0.210187	0.788977	8.62425	0.210187	0.788977
Snrpd2	1.0705	-0.212401	0.788977	1.24041	0.212401	0.788977
Stim1	1.11489	0.226204	0.78905	0.953037	-0.226204	0.78905
Ms4a4b	11.4145	0.221039	0.789492	9.79546	-0.221039	0.789492
Fam117b	1.40354	0.224702	0.790175	1.20112	-0.224702	0.790175
Gzmb	7.39823	0.23376	0.790649	6.29298	-0.23376	0.790649
Crip1	10.7392	-0.210091	0.79139	12.4258	0.210091	0.79139
Ptma	8.11241	-0.208589	0.79221	9.37671	0.208589	0.79221
Ltb	2.85643	0.221446	0.793407	2.45033	-0.221446	0.793407
Pag1	3.04731	0.221845	0.794285	2.61337	-0.221845	0.794285
Psma2	1.23376	-0.207296	0.798412	1.42457	0.207296	0.798412
Kmt2e	2.33872	0.217933	0.798943	2.01106	-0.217933	0.798943
Itgb1	3.00634	0.220889	0.799419	2.57995	-0.220889	0.799419
Rnf138	1.6894	0.218998	0.800131	1.45155	-0.218998	0.800131
Bcl2l11	1.5758	0.220585	0.800564	1.35243	-0.220585	0.800564
Tmem123	1.08323	0.218772	0.802145	0.930751	-0.218772	0.802145
Rpl23a	9.24095	-0.202381	0.802299	10.6353	0.202381	0.802299
Lpxn	2.29495	0.215288	0.805175	1.97704	-0.215288	0.805175
Rhoa	1.99544	-0.20222	0.805557	2.29609	0.20222	0.805557
Cox4i1	4.03836	-0.201023	0.806129	4.6432	0.201023	0.806129
Tgfb1	1.23314	0.217742	0.808218	1.06036	-0.217742	0.808218
Nr4a1	1.11799	-0.206618	0.809266	1.29027	0.206618	0.809266
Fam49b	2.22512	0.212821	0.809566	1.92015	-0.212821	0.809566
Btbd9	1.38802	0.215016	0.809826	1.19584	-0.215016	0.809826
Snrpb	1.03729	-0.201543	0.811846	1.19291	0.201543	0.811846
Saraf	2.35641	-0.199318	0.812478	2.70604	0.199318	0.812478
Mapkapk3	1.01339	0.214555	0.81477	0.873275	-0.214555	0.81477
Srpk2	1.08571	0.213921	0.816353	0.936029	-0.213921	0.816353
Rpl13a	21.9845	-0.19578	0.816753	25.1866	0.19578	0.816753
Il2rg	2.01933	0.209507	0.816753	1.74655	-0.209507	0.816753
Crem	1.49262	-0.200057	0.817063	1.71488	0.200057	0.817063
Pan3	1.31974	0.210311	0.81915	1.14071	-0.210311	0.81915
Ssb	1.33805	0.208847	0.819918	1.15772	-0.208847	0.819918
Cmtm7	1.55935	0.208578	0.821962	1.3495	-0.208578	0.821962
Anp32b	1.72292	0.207684	0.822812	1.49202	-0.207684	0.822812
mt-Nd4l	1.35171	0.207512	0.824104	1.17062	-0.207512	0.824104
Rpl31	4.24693	-0.193393	0.824355	4.85726	0.193393	0.824355
Luc7l2	2.04261	0.20632	0.824358	1.7706	-0.20632	0.824358
Sf3b1	1.90139	0.205414	0.825975	1.64919	-0.205414	0.825975
Srp14	1.26014	-0.193894	0.827567	1.44158	0.193894	0.827567
Gm10076	4.3776	0.202926	0.828737	3.80394	-0.202926	0.828737
Sf3b6	1.18131	-0.193144	0.8298	1.35067	0.193144	0.8298
mt-Nd3	3.67242	-0.190655	0.831846	4.19219	0.190655	0.831846
Tubb5	0.986699	-0.198726	0.832149	1.1325	0.198726	0.832149
Rgs10	0.946039	-0.194505	0.832706	1.08265	0.194505	0.832706
Odc1	1.30763	-0.196355	0.832706	1.49847	0.196355	0.832706
Abcb1b	4.43782	0.204072	0.834682	3.8532	-0.204072	0.834682
Gzmk	1.29987	-0.193038	0.835971	1.48615	0.193038	0.835971
Cnn2	1.65184	0.2018	0.836122	1.4363	-0.2018	0.836122
Stk17b	5.57164	0.199307	0.837371	4.85375	-0.199307	0.837371
Polr2a	1.11799	0.202967	0.837371	0.971218	-0.202967	0.837371
Cdc37	1.00005	0.202228	0.837426	0.86917	-0.202228	0.837426
Znrf2	1.05747	0.202342	0.837547	0.919021	-0.202342	0.837547
Atox1	1.03326	-0.190766	0.837619	1.17942	0.190766	0.837619
Purb	1.00812	0.202193	0.838234	0.876208	-0.202193	0.838234
Rap1a	1.75148	0.199439	0.840057	1.52545	-0.199439	0.840057
H2afj	2.05006	-0.187736	0.840057	2.33538	0.187736	0.840057
Capzb	2.07396	0.198503	0.840683	1.80755	-0.198503	0.840683
Pabpc1	4.86056	0.196055	0.843069	4.2438	-0.196055	0.843069
Rtf1	1.01525	0.198922	0.843207	0.884419	-0.198922	0.843207
Wac	1.35947	0.199247	0.843207	1.18411	-0.199247	0.843207
Ccnd2	1.65278	0.196736	0.844482	1.44217	-0.196736	0.844482
Serf2	4.90059	-0.180997	0.847288	5.55694	0.180997	0.847288
Zfp36l1	1.08447	-0.1855	0.848643	1.23338	0.1855	0.848643
Xist	3.2801	0.193685	0.848643	2.8685	-0.193685	0.848643
Pfdn5	3.49085	-0.179238	0.850671	3.95349	0.179238	0.850671
Ndufa13	2.55753	-0.176719	0.855548	2.89137	0.176719	0.855548
Ldha	1.68599	-0.176792	0.857716	1.90607	0.176792	0.857716
Fosl2	1.21731	-0.178361	0.858333	1.37765	0.178361	0.858333
Nkg7	10.7407	-0.174383	0.859571	12.1238	0.174383	0.859571
Rac2	4.59518	-0.174573	0.859571	5.18746	0.174573	0.859571
Snrnp70	1.29615	0.187266	0.859646	1.13837	-0.187266	0.859646
Zc3h15	1.00749	0.187857	0.860984	0.884419	-0.187857	0.860984
Wasf2	1.3008	0.187247	0.860984	1.14247	-0.187247	0.860984
Hint1	2.09445	-0.174837	0.860984	2.36471	0.174837	0.860984
Psmb1	2.0423	-0.174614	0.860984	2.30547	0.174614	0.860984
Cul3	1.11178	0.187122	0.861412	0.976497	-0.187122	0.861412
Ambra1	1.21204	0.18727	0.861412	1.06447	-0.18727	0.861412
Ssr4	1.02767	-0.176184	0.861412	1.16124	0.176184	0.861412
Atp6v0e	1.56928	-0.174402	0.862138	1.77118	0.174402	0.862138
mt-Nd4	6.54406	-0.172802	0.862138	7.37856	0.172802	0.862138
Tomm20	1.56183	-0.174084	0.862323	1.76239	0.174084	0.862323
Calm1	6.34759	0.183431	0.863076	5.59096	-0.183431	0.863076
Herc1	1.17293	0.185973	0.864229	1.03104	-0.185973	0.864229
Rnasek	1.28373	-0.173584	0.864587	1.44803	0.173584	0.864587
Arpp19	1.28063	-0.172395	0.865523	1.44334	0.172395	0.865523
Man1a	1.41906	0.185307	0.866083	1.24804	-0.185307	0.866083
Ndufv3	0.969007	-0.173127	0.866083	1.09262	0.173127	0.866083
Krtcap2	1.97091	-0.170205	0.869868	2.21808	0.170205	0.869868
Sugt1	1.07112	0.181818	0.872266	0.94424	-0.181818	0.872266
Bcl2a1b	1.69964	-0.171355	0.87253	1.91429	0.171355	0.87253
Nme1	0.945729	-0.171353	0.872734	1.06506	0.171353	0.872734
Rhoh	1.22631	-0.170189	0.873535	1.38	0.170189	0.873535
Coq10b	0.901965	-0.170566	0.873855	1.0152	0.170566	0.873855
S100a4	8.26946	0.180587	0.873855	7.29821	-0.180587	0.873855
Bag1	1.0078	0.180673	0.873855	0.88911	-0.180673	0.873855
Rgs2	2.09569	-0.170759	0.874419	2.35943	0.170759	0.874419
Gpi1	0.93021	-0.168773	0.875018	1.0457	0.168773	0.875018
Kdm6a	1.16548	0.180068	0.875018	1.02869	-0.180068	0.875018
Ccnl1	1.00191	0.178881	0.876888	0.885005	-0.178881	0.876888
Akap13	9.02803	0.175769	0.877338	7.99437	-0.175769	0.877338
Ppp1ca	2.18042	0.176082	0.878692	1.93012	-0.176082	0.878692
Pmepa1	1.3784	-0.16644	0.88069	1.54715	0.16644	0.88069
Nme2	2.96662	-0.163892	0.881346	3.32419	0.163892	0.881346
mt-Nd5	2.37596	0.174949	0.881649	2.10489	-0.174949	0.881649
Lsp1	3.51599	0.17395	0.882291	3.11716	-0.17395	0.882291
Cfl1	4.63863	-0.163114	0.882291	5.19508	0.163114	0.882291
Rbx1	1.44513	-0.16397	0.883079	1.61928	0.16397	0.883079
Aebp2	1.46375	0.174861	0.884105	1.29672	-0.174861	0.884105
Arpc1b	3.48619	0.171476	0.887255	3.09605	-0.171476	0.887255
S100a6	16.8741	0.171355	0.889568	14.9882	-0.171355	0.889568
Tacc1	1.35605	0.172242	0.890172	1.20347	-0.172242	0.890172
Thy1	3.0259	-0.159075	0.892263	3.37932	0.159075	0.892263
Rps27l	1.03853	-0.161018	0.892655	1.16124	0.161018	0.892655
Psme1	2.73383	0.1696	0.892655	2.43098	-0.1696	0.892655
Park7	1.07981	-0.160514	0.892865	1.20699	0.160514	0.892865
Psmb9	1.48424	0.170333	0.892865	1.319	-0.170333	0.892865
Anxa6	1.67761	0.169805	0.893067	1.49143	-0.169805	0.893067
Ubn2	1.00005	0.171429	0.893671	0.887937	-0.171429	0.893671
Actb	31.8463	-0.156851	0.895961	35.5134	0.156851	0.895961
Smap1	1.04381	0.157156	0.896122	0.936029	-0.157156	0.896122
Gls	1.76575	0.158881	0.896122	1.58175	-0.158881	0.896122
Bzw1	1.28218	0.14733	0.896122	1.15772	-0.14733	0.896122
4930523C07Rik	1.96595	0.152572	0.896122	1.76884	-0.152572	0.896122
Set	1.84863	0.156636	0.896122	1.65858	-0.156636	0.896122
Tmem59	1.1363	-0.137233	0.896122	1.2498	0.137233	0.896122
Dnajc8	1.26821	0.158816	0.896122	1.13602	-0.158816	0.896122
Sh3bgrl3	7.30697	-0.137272	0.896122	8.03836	0.137272	0.896122
Micos10	1.07205	-0.156126	0.896122	1.19467	0.156126	0.896122
Pik3cd	1.25549	0.168291	0.896122	1.11725	-0.168291	0.896122
Cdk6	1.13972	-0.142349	0.896122	1.25801	0.142349	0.896122
Hopx	0.937038	-0.155797	0.896122	1.04394	0.155797	0.896122
Ran	1.18038	-0.143297	0.896122	1.30375	0.143297	0.896122
Atp5j2	2.51067	-0.134793	0.896122	2.75706	0.134793	0.896122
Cnot4	1.22197	0.155225	0.896122	1.09731	-0.155225	0.896122
Gimap3	2.34151	0.162748	0.896122	2.09199	-0.162748	0.896122
Klrk1	2.09476	-0.150455	0.896122	2.32541	0.150455	0.896122
Selenow	2.01964	-0.134974	0.896122	2.21808	0.134974	0.896122
Pld3	0.972732	-0.143399	0.896122	1.07444	0.143399	0.896122
Gmfg	2.17608	-0.148373	0.896122	2.41221	0.148373	0.896122
Psenen	0.965904	-0.148829	0.896122	1.07092	0.148829	0.896122
Taf10	1.12668	-0.142715	0.896122	1.24393	0.142715	0.896122
Lat	2.00816	-0.145105	0.896122	2.22102	0.145105	0.896122
Aldoa	1.34581	-0.145221	0.896122	1.4885	0.145221	0.896122
Cox5a	2.18694	-0.143643	0.896122	2.41632	0.143643	0.896122
Eef2	4.45085	-0.152485	0.896122	4.94817	0.152485	0.896122
Tle5	2.01623	-0.138939	0.896122	2.22043	0.138939	0.896122
Znrf3	1.02674	0.158892	0.896122	0.919608	-0.158892	0.896122
Uqcrq	1.57704	-0.147574	0.896122	1.74714	0.147574	0.896122
Gabarap	1.45258	-0.149748	0.896122	1.61166	0.149748	0.896122
Ywhae	1.40199	0.163115	0.896122	1.25214	-0.163115	0.896122
Ccl5	66.5505	-0.136625	0.896122	73.1809	0.136625	0.896122
Supt4a	1.65309	-0.138928	0.896122	1.82045	0.138928	0.896122
Mir142hg	4.30529	0.156387	0.896122	3.86376	-0.156387	0.896122
Tbx21	1.33588	0.169721	0.896122	1.18763	-0.169721	0.896122
Psmb3	1.40323	-0.147233	0.896122	1.55418	0.147233	0.896122
Actg1	11.0691	-0.134144	0.896122	12.1508	0.134144	0.896122
Nfkbia	1.02953	0.166494	0.896122	0.917262	-0.166494	0.896122
Gpr132	1.76389	0.159499	0.896122	1.5794	-0.159499	0.896122
Emb	5.2715	0.155248	0.896122	4.73469	-0.155248	0.896122
Psme2	1.38274	0.160165	0.896122	1.23748	-0.160165	0.896122
Dleu2	1.14313	0.154613	0.896122	1.02693	-0.154613	0.896122
Gpr183	2.59571	0.164318	0.896122	2.31661	-0.164318	0.896122
Eif3e	1.78034	-0.137641	0.896122	1.95886	0.137641	0.896122
Ube2l3	1.09906	0.147325	0.896122	0.992332	-0.147325	0.896122
Atp5o	1.12451	-0.15836	0.896122	1.25508	0.15836	0.896122
H2-K1	16.3958	-0.138215	0.896122	18.0491	0.138215	0.896122
Hsp90ab1	6.10797	0.16346	0.896122	5.45489	-0.16346	0.896122
Myl12b	2.5327	-0.143203	0.896122	2.79753	0.143203	0.896122
Wdr33	1.02612	0.152514	0.896122	0.923127	-0.152514	0.896122
Tle4	1.11302	0.162984	0.896122	0.994091	-0.162984	0.896122
Dusp5	2.26981	-0.144271	0.896122	2.50898	0.144271	0.896122
Emp3	2.52774	-0.132668	0.89819	2.77173	0.132668	0.89819
Dad1	1.65898	0.141843	0.899679	1.50375	-0.141843	0.899679
Son	2.93837	0.141122	0.899679	2.66499	-0.141122	0.899679
Uqcr10	1.30298	-0.132126	0.900698	1.42809	0.132126	0.900698
Sumo2	2.32289	-0.131018	0.900698	2.54417	0.131018	0.900698
Cd37	1.02332	-0.131149	0.903809	1.12077	0.131149	0.903809
Itgb2	1.61305	0.140103	0.903809	1.46387	-0.140103	0.903809
Arid4b	1.53793	0.140557	0.903809	1.39525	-0.140557	0.903809
Tmsb4x	85.561	-0.128519	0.903809	93.5583	0.128519	0.903809
Gpr171	1.16393	0.140019	0.905205	1.05626	-0.140019	0.905205
Trbc1	3.7078	-0.130479	0.90601	4.05965	0.130479	0.90601
Sumo1	1.46841	-0.12833	0.906319	1.60521	0.12833	0.906319
Slc3a2	1.70213	-0.128468	0.906521	1.86092	0.128468	0.906521
Ccl4	5.0145	0.159274	0.907247	4.4913	-0.159274	0.907247
Dusp11	1.0078	0.137576	0.908672	0.916089	-0.137576	0.908672
Gsk3b	1.19372	0.137771	0.908798	1.085	-0.137771	0.908798
Shisa5	3.94928	-0.125416	0.90953	4.3089	0.125416	0.90953
Atp5b	1.9287	-0.125485	0.910887	2.10431	0.125485	0.910887
Tma7	2.44611	-0.124962	0.911031	2.66792	0.124962	0.911031
Ndufs4	1.14934	0.136311	0.911208	1.0457	-0.136311	0.911208
Ldlrad4	2.05503	0.136505	0.911648	1.86971	-0.136505	0.911648
Bach2	1.92436	-0.127935	0.911992	2.10313	0.127935	0.911992
H2-Q6	1.41906	0.135359	0.912213	1.29203	-0.135359	0.912213
Smdt1	1.13723	-0.125184	0.914051	1.24041	0.125184	0.914051
Morf4l1	1.84459	0.133228	0.914596	1.68204	-0.133228	0.914596
Hnrnpa3	2.72483	0.132499	0.915068	2.48611	-0.132499	0.915068
B4galnt1	1.11923	-0.124135	0.915068	1.21989	0.124135	0.915068
Paip2	1.40323	-0.123087	0.915531	1.52838	0.123087	0.915531
Gpatch8	1.30174	0.133091	0.915634	1.18704	-0.133091	0.915634
Ddx5	6.07042	-0.121032	0.916393	6.60323	0.121032	0.916393
Eif3m	1.31012	-0.122467	0.91671	1.42633	0.122467	0.91671
Arl6ip5	1.25828	-0.121996	0.918014	1.36944	0.121996	0.918014
Ctsw	3.28507	-0.120624	0.91872	3.57228	0.120624	0.91872
Arf5	1.86725	-0.120219	0.920237	2.02982	0.120219	0.920237
Prkar1a	2.07675	0.129677	0.920902	1.89845	-0.129677	0.920902
Plaat3	1.01091	0.130977	0.920983	0.923127	-0.130977	0.920983
Trps1	1.53949	0.132345	0.921506	1.40463	-0.132345	0.921506
Ube2d3	1.91753	-0.116477	0.924302	2.07909	0.116477	0.924302
Pde3b	4.48437	0.12562	0.924302	4.11126	-0.12562	0.924302
Ust	1.24866	0.133429	0.924302	1.13837	-0.133429	0.924302
Hnrnpab	1.20552	0.126458	0.924302	1.10435	-0.126458	0.924302
Ifi27	0.923692	-0.117795	0.924302	1.0023	0.117795	0.924302
Il2rb	1.85049	-0.118566	0.924302	2.0093	0.118566	0.924302
Btg2	3.69042	0.12407	0.925293	3.38695	-0.12407	0.925293
Nek7	1.14468	0.124807	0.926624	1.04981	-0.124807	0.926624
Ywhaz	2.92006	0.121981	0.9273	2.68375	-0.121981	0.9273
Hspa4	1.24866	0.123066	0.927444	1.14658	-0.123066	0.927444
Fus	1.49727	0.120825	0.930008	1.37707	-0.120825	0.930008
Oaz1	4.58649	-0.10918	0.931619	4.94817	0.10918	0.931619
Kansl1	2.85333	0.118249	0.934919	2.62921	-0.118249	0.934919
Eef1g	1.99668	-0.108115	0.935584	2.1524	0.108115	0.935584
Cwc15	0.982354	-0.108593	0.937156	1.05919	0.108593	0.937156
Epb41	3.37352	0.116998	0.938342	3.1113	-0.116998	0.938342
Tpm4	1.29025	0.117463	0.938663	1.18939	-0.117463	0.938663
Syf2	1.19217	0.115771	0.939638	1.10024	-0.115771	0.939638
H2-Q4	1.02891	0.115793	0.940488	0.949518	-0.115793	0.940488
Ss18	1.02736	0.115398	0.943232	0.948345	-0.115398	0.943232
Cd28	2.24405	-0.104004	0.94413	2.41221	0.104004	0.94413
B4galt1	1.51155	0.113781	0.944633	1.39701	-0.113781	0.944633
Eif5	1.13351	0.112271	0.94713	1.04863	-0.112271	0.94713
Cytip	3.20592	0.110264	0.947935	2.97054	-0.110264	0.947935
mt-Co1	28.3107	-0.099292	0.948594	30.3359	0.099292	0.948594
Rwdd1	1.04598	0.110432	0.949765	0.968872	-0.110432	0.949765
Ptpn18	3.73139	-0.0975875	0.950802	3.99337	0.0975875	0.950802
Selplg	3.98435	-0.0978597	0.950802	4.26492	0.0978597	0.950802
Rap1b	3.02404	0.107735	0.950802	2.80691	-0.107735	0.950802
Top1	1.97123	0.107083	0.950868	1.83042	-0.107083	0.950868
Gimap1	1.42837	0.107318	0.950993	1.32604	-0.107318	0.950993
Rab2a	2.12952	0.105657	0.951431	1.97939	-0.105657	0.951431
Ythdc1	1.42278	0.106137	0.951431	1.32194	-0.106137	0.951431
Zyx	1.05126	0.106388	0.951431	0.976497	-0.106388	0.951431
Spag9	1.70057	0.105698	0.951431	1.58058	-0.105698	0.951431
Ptbp3	2.05782	0.103602	0.952962	1.91546	-0.103602	0.952962
Atad2	1.23376	0.103543	0.955392	1.14834	-0.103543	0.955392
Zfand6	1.15896	0.102178	0.956817	1.07972	-0.102178	0.956817
Laptm5	5.06168	0.100412	0.956965	4.72237	-0.100412	0.956965
Nr4a2	2.03516	0.103171	0.957436	1.89493	-0.103171	0.957436
Txn1	2.43028	-0.091528	0.95755	2.58992	0.091528	0.95755
Celf1	1.04257	0.10049	0.960902	0.972391	-0.10049	0.960902
AC149090.1	1.46065	0.101161	0.961369	1.36182	-0.101161	0.961369
Arhgdib	6.22281	0.0984054	0.961745	5.81382	-0.0984054	0.961745
Sik1	1.02426	0.100373	0.961745	0.955383	-0.100373	0.961745
Nptn	1.1931	-0.0903732	0.962215	1.27033	0.0903732	0.962215
Sec11a	1.11489	-0.0882517	0.964356	1.18529	0.0882517	0.964356
Gnai2	2.75245	0.0945942	0.966374	2.57819	-0.0945942	0.966374
Atp11b	1.68505	0.0956883	0.96658	1.57706	-0.0956883	0.96658
Pdcd10	1.0255	0.0932968	0.970652	0.961248	-0.0932968	0.970652
Gimap6	2.3083	-0.0834821	0.970732	2.44623	0.0834821	0.970732
Srsf3	1.51621	-0.0831797	0.971515	1.60638	0.0831797	0.971515
Mxi1	1.72602	0.0932778	0.972457	1.61811	-0.0932778	0.972457
Smad7	1.87252	0.0914566	0.97318	1.75769	-0.0914566	0.97318
Vim	6.59155	-0.0807585	0.975597	6.97271	0.0807585	0.975597
Ube2k	1.14344	0.0905874	0.975722	1.07385	-0.0905874	0.975722
Atp5j	1.69157	-0.0804189	0.976318	1.78878	0.0804189	0.976318
P2ry10	1.66829	0.089876	0.976318	1.56767	-0.089876	0.976318
Sri	1.38895	-0.0802582	0.976719	1.46856	0.0802582	0.976719
Arhgdia	1.04846	-0.0802107	0.976719	1.10846	0.0802107	0.976719
Ly6c2	5.26871	0.0898404	0.976719	4.95169	-0.0898404	0.976719
Vmp1	1.21017	0.0882732	0.977145	1.13837	-0.0882732	0.977145
Anxa2	1.38926	0.088478	0.977615	1.30669	-0.088478	0.977615
Rsrc2	1.35388	0.0866474	0.978461	1.27502	-0.0866474	0.978461
Elob	2.8645	-0.0764596	0.978461	3.02098	0.0764596	0.978461
1810026B05Rik	1.51	0.0859045	0.979428	1.42281	-0.0859045	0.979428
Ifngr1	6.06452	0.0841154	0.981773	5.72233	-0.0841154	0.981773
Id2	2.69969	-0.0759822	0.982145	2.84621	0.0759822	0.982145
Ybx3	1.19031	-0.0763398	0.982264	1.25508	0.0763398	0.982264
Fkbp3	1.3036	0.0826858	0.985893	1.23103	-0.0826858	0.985893
Cd52	26.8308	-0.0699445	0.989914	28.1712	0.0699445	0.989914
Arih1	2.35796	0.0796865	0.990025	2.23157	-0.0796865	0.990025
mt-Nd2	7.75082	-0.0696723	0.990589	8.1363	0.0696723	0.990589
Nop53	1.25797	-0.0707991	0.990938	1.32135	0.0707991	0.990938
Clta	2.30582	-0.0693889	0.992266	2.41983	0.0693889	0.992266
Adgre5	1.10433	-0.0709574	0.992988	1.16007	0.0709574	0.992988
Pomp	1.05995	-0.0698297	0.993217	1.11256	0.0698297	0.993217
Jpt1	1.49076	-0.0675571	0.996111	1.56239	0.0675571	0.996111
Itm2b	5.15355	-0.0657457	0.997508	5.39507	0.0657457	0.997508
Tcf12	1.95881	0.0755016	0.997595	1.85916	-0.0755016	0.997595
Gna13	1.77444	-0.0661747	0.997892	1.85798	0.0661747	0.997892
Ostf1	2.38682	-0.0653399	0.998053	2.49784	0.0653399	0.998053
Hsp90aa1	1.86042	0.0744227	0.998112	1.76708	-0.0744227	0.998112
Cyba	4.14885	-0.0636912	0.99954	4.33705	0.0636912	0.99954
Clk1	1.98116	-0.0476637	1	2.048	0.0476637	1
Arpc2	4.86956	0.00396238	1	4.85726	-0.00396238	1
Rgs1	3.2413	-0.0404693	1	3.33416	0.0404693	1
Arpc5	2.39148	0.0482992	1	2.31309	-0.0482992	1
Xcl1	1.00346	-0.0167769	1	1.0152	0.0167769	1
Cd48	1.52893	-0.0283745	1	1.55946	0.0283745	1
Atp5c1	1.76172	-0.0241735	1	1.79171	0.0241735	1
Edf1	1.59318	0.00679702	1	1.58585	-0.00679702	1
Cd82	1.12606	0.0692826	1	1.07327	-0.0692826	1
Chmp4b	1.27039	-0.0196814	1	1.28792	0.0196814	1
Eif2s2	1.54321	-0.0332911	1	1.5794	0.0332911	1
Rbm39	4.59115	0.0384477	1	4.47136	-0.0384477	1
Scand1	1.3157	0.0177978	1	1.29965	-0.0177978	1
Psma7	1.51031	0.0233893	1	1.48615	-0.0233893	1
Sec62	1.74527	-0.0527338	1	1.81048	0.0527338	1
Sh2d2a	2.03361	0.0694111	1	1.93833	-0.0694111	1
Mcl1	1.73751	-0.0483756	1	1.79699	0.0483756	1
Cd2	2.65779	0.0336461	1	2.59695	-0.0336461	1
Atp5f1	1.77662	0.00125281	1	1.77529	-0.00125281	1
Cd53	2.28223	-0.0121887	1	2.30195	0.0121887	1
Srsf11	1.30298	0.050738	1	1.25801	-0.050738	1
Pnrc1	2.55815	-0.0204916	1	2.59519	0.0204916	1
Dnaja1	3.34311	-0.00798536	1	3.36232	0.00798536	1
Ugcg	1.82442	0.00797369	1	1.81458	-0.00797369	1
Ybx1	2.72793	0.0250646	1	2.68141	-0.0250646	1
Ptp4a2	2.12145	0.066809	1	2.02572	-0.066809	1
Tmem50a	1.71113	-0.0572053	1	1.78057	0.0572053	1
Cdc42	3.77795	0.0365016	1	3.6843	-0.0365016	1
Gnb1	1.45661	-0.04242	1	1.50023	0.04242	1
Sdf4	1.03698	0.00829857	1	1.03104	-0.00829857	1
Dnajb6	2.59664	0.0704937	1	2.4732	-0.0704937	1
Mrpl33	1.67512	-0.0624802	1	1.74948	0.0624802	1
Plac8	4.61411	0.0602895	1	4.4262	-0.0602895	1
Ppp1cc	1.52583	-0.027504	1	1.55536	0.027504	1
Kdm2b	2.41197	0.063898	1	2.30782	-0.063898	1
Vps37b	6.81875	-0.0163789	1	6.89823	0.0163789	1
Gnb2	1.09502	0.0203287	1	1.07972	-0.0203287	1
Rac1	1.27721	0.00722055	1	1.27091	-0.00722055	1
Hmgb1	3.05507	-0.00908071	1	3.07494	0.00908071	1
Tra2a	1.11675	0.00317989	1	1.11432	-0.00317989	1
Serbp1	3.69384	0.0533026	1	3.56055	-0.0533026	1
Cd8b1	7.28959	-0.0284637	1	7.43662	0.0284637	1
Cd8a	3.69663	-0.0553704	1	3.84206	0.0553704	1
Foxp1	3.58148	0.0716307	1	3.40865	-0.0716307	1
Hnrnpf	2.84681	0.00622007	1	2.83507	-0.00622007	1
Vasp	1.27815	0.00561234	1	1.27326	-0.00561234	1
Klf13	1.75272	0.0296742	1	1.71723	-0.0296742	1
Spcs2	1.30701	0.00239416	1	1.30493	-0.00239416	1
Ucp2	1.8809	0.030215	1	1.84215	-0.030215	1
Arl6ip1	1.84769	0.0526049	1	1.78174	-0.0526049	1
Coro1a	5.44593	-0.0339505	1	5.57688	0.0339505	1
Pycard	1.13816	0.0184856	1	1.1237	-0.0184856	1
Taldo1	1.04443	-0.0265921	1	1.06388	0.0265921	1
Ctsd	2.55971	-0.0215712	1	2.59871	0.0215712	1
Leprotl1	1.51497	-0.0540324	1	1.57295	0.0540324	1
Hmgb2	4.79724	0.0298282	1	4.70009	-0.0298282	1
Lsm4	0.97149	-0.0576305	1	1.0111	0.0576305	1
Ndufb7	1.51062	-0.0315839	1	1.54421	0.0315839	1
Trir	1.09533	0.0628571	1	1.04863	-0.0628571	1
Dnaja2	1.13009	0.0494456	1	1.09203	-0.0494456	1
Cotl1	3.16433	-0.0634215	1	3.30719	0.0634215	1
Hspa8	6.06825	0.0284631	1	5.95106	-0.0284631	1
Cd3g	10.0244	-0.0298532	1	10.2365	0.0298532	1
Cd3e	5.91957	0.0549943	1	5.69946	-0.0549943	1
Rpl4	5.36306	-0.0516656	1	5.55987	0.0516656	1
Atp1b3	1.4234	0.0546183	1	1.37061	-0.0546183	1
Ccdc12	1.03698	0.025626	1	1.01872	-0.025626	1
Abracl	2.44456	0.0155945	1	2.41866	-0.0155945	1
Snx3	1.01619	0.0548533	1	0.978256	-0.0548533	1
Nap1l1	1.23004	-0.00794372	1	1.2369	0.00794372	1
Cct2	1.08385	0.0356096	1	1.05743	-0.0356096	1
Ifng	1.28125	0.048842	1	1.23866	-0.048842	1
H2afv	1.14499	-0.0325934	1	1.17121	0.0325934	1
Rtn4	1.00625	0.0132882	1	0.997024	-0.0132882	1
Ube2b	1.86942	-0.0480898	1	1.93305	0.0480898	1
Ppp2ca	1.19	-0.0329323	1	1.21754	0.0329323	1
Pfn1	10.138	-0.00372727	1	10.1667	0.00372727	1
Psma3	1.3185	0.0570991	1	1.26739	-0.0570991	1
Npc2	2.17359	-0.0603202	1	2.26676	0.0603202	1
Nol7	1.25207	0.0628101	1	1.19877	-0.0628101	1
H2afy	1.89208	-0.00866552	1	1.90373	0.00866552	1
Hnrnpk	1.75334	0.0174351	1	1.73248	-0.0174351	1
Pde4d	1.92777	0.0227428	1	1.89786	-0.0227428	1
Glud1	1.22538	0.0107184	1	1.21637	-0.0107184	1
Hnrnpc	1.60963	0.0312464	1	1.5753	-0.0312464	1
Mrpl52	1.34984	0.0238467	1	1.3278	-0.0238467	1
Nedd8	1.28901	-0.0559819	1	1.34012	0.0559819	1
Dnajc15	3.0529	-0.0213427	1	3.09898	0.0213427	1
Il7r	2.0333	0.00183875	1	2.031	-0.00183875	1
Ndufb9	1.26697	0.0567762	1	1.21813	-0.0567762	1
Ly6e	4.14389	0.0538833	1	3.99279	-0.0538833	1
Tspo	2.10903	-0.031501	1	2.15592	0.031501	1
Dip2b	2.03113	-0.0306063	1	2.07498	0.0306063	1
Itgb7	1.37374	-0.00766785	1	1.38117	0.00766785	1
Prr13	1.35419	0.0406355	1	1.31666	-0.0406355	1
Sidt1	1.33712	0.0236227	1	1.31548	-0.0236227	1
Cd47	3.24378	-0.00417836	1	3.25382	0.00417836	1
Ezr	1.59008	0.0677752	1	1.51724	-0.0677752	1
Ube2i	1.51372	-0.0242348	1	1.53952	0.0242348	1
Pim1	1.04039	-0.0456247	1	1.07385	0.0456247	1
Clic1	3.56875	0.0358017	1	3.48196	-0.0358017	1
H2-Q7	7.00001	-0.00212982	1	7.01201	0.00212982	1
Ppp1r18	0.998804	-0.00925368	1	1.00523	0.00925368	1
Srsf7	1.29118	0.0524888	1	1.24511	-0.0524888	1
Ube2d2a	0.981112	-0.041743	1	1.00993	0.041743	1
Ndfip1	4.09019	0.0371887	1	3.98692	-0.0371887	1
March3	1.07174	-0.0652265	1	1.12136	0.0652265	1
Cd74	1.20272	-0.0600256	1	1.2539	0.0600256	1
Sec11c	1.13289	0.0638888	1	1.08382	-0.0638888	1
Atp5a1	1.6146	-0.0128798	1	1.62925	0.0128798	1
Ptprcap	3.35738	0.0279044	1	3.2937	-0.0279044	1
Pdcd4	2.01933	-0.0564305	1	2.1002	0.0564305	1

## Sheet: NM_CD4_WT vs BLT
FeatureName	Wild-type Average	Wild-type Log2 Fold Change	Wild-type P-Value	BLT Average	BLT Log2 Fold Change	BLT P-Value
Gm47283	1.09111	1.68916	4.13774e-07	0.337742	-1.68916	4.13774e-07
Cmss1	2.64913	1.35919	4.8962e-05	1.03214	-1.35919	4.8962e-05
Antxr2	1.6884	1.06427	0.0249457	0.806979	-1.06427	0.0249457
H2-Ab1	1.72915	1.84692	0.0484927	0.480044	-1.84692	0.0484927
H2-Aa	1.73322	1.74109	0.103789	0.517871	-1.74109	0.103789
Tox	2.47964	0.870975	0.177677	1.35547	-0.870975	0.177677
H2-Eb1	1.58573	1.67424	0.177677	0.496256	-1.67424	0.177677
Cd74	3.67098	1.54938	0.191954	1.2537	-1.54938	0.191954
Wfdc21	2.16673	-1.02592	0.201219	4.41316	1.02592	0.201219
mt-Nd4l	1.19948	0.810415	0.20753	0.68359	-0.810415	0.20753
Gm42418	17.2752	0.785667	0.22654	10.0215	-0.785667	0.22654
Txnip	1.07481	0.783259	0.244438	0.624148	-0.783259	0.244438
S100a8	59.8373	-0.933793	0.25436	114.317	0.933793	0.25436
Il1b	1.45291	1.09821	0.375902	0.678186	-1.09821	0.375902
Lgals3	1.0634	-0.718886	0.393445	1.75086	0.718886	0.393445
Il12rb2	0.97947	-0.700569	0.420204	1.59234	0.700569	0.420204
Ifitm6	1.07074	-0.823714	0.428097	1.89586	0.823714	0.428097
Uba52	1.82856	-0.633366	0.471344	2.83703	0.633366	0.471344
Bach2	1.94998	0.688619	0.478763	1.20957	-0.688619	0.478763
Eprs	1.13837	0.721795	0.481001	0.689895	-0.721795	0.481001
Hspa5	2.25474	0.595129	0.632181	1.49237	-0.595129	0.632181
Rpl39	15.6935	-0.572507	0.638172	23.3402	0.572507	0.638172
Rpl38	12.8863	-0.546964	0.699724	18.8289	0.546964	0.699724
S100a9	71.1452	-0.685585	0.713253	114.437	0.685585	0.713253
Atp5k	1.09111	-0.547417	0.722854	1.59504	0.547417	0.722854
Lgals1	3.48519	-0.553226	0.728685	5.11477	0.553226	0.728685
Rpl41	15.1492	-0.527396	0.747211	21.8371	0.527396	0.747211
Raet1e	1.04466	0.558982	0.75327	0.708808	-0.558982	0.75327
Mmp9	0.665746	-0.663071	0.774442	1.05466	0.663071	0.774442
mt-Nd5	1.86686	0.534304	0.774442	1.28882	-0.534304	0.774442
Ikzf2	1.65988	0.645319	0.782734	1.06096	-0.645319	0.782734
Stat1	1.83834	0.543678	0.799221	1.2609	-0.543678	0.799221
Ndufb1-ps	1.71448	-0.511934	0.802573	2.44525	0.511934	0.802573
Pglyrp1	1.20356	-0.588538	0.818527	1.8103	0.588538	0.818527
Cdkn1b	1.2003	0.517063	0.821365	0.838501	-0.517063	0.821365
Tank	1.39587	0.539536	0.824983	0.960088	-0.539536	0.824983
Nr4a3	2.01843	0.541038	0.829013	1.38699	-0.541038	0.829013
Rps21	16.7928	-0.465457	0.919081	23.1889	0.465457	0.919081
St8sia4	1.25001	0.492845	0.922883	0.888037	-0.492845	0.922883
Vim	2.46171	-0.481962	0.922883	3.43867	0.481962	0.922883
Cox17	1.36083	-0.472574	0.922883	1.88865	0.472574	0.922883
Retnlg	6.81881	-0.658758	0.922883	10.7663	0.658758	0.922883
Neurl3	1.40972	0.487705	0.927848	1.00512	-0.487705	0.927848
Sec61g	1.75522	-0.456122	0.936902	2.40833	0.456122	0.936902
Tnfrsf1b	1.35512	0.46738	0.947904	0.979903	-0.46738	0.947904
Rps29	24.0076	-0.445018	0.947904	32.6853	0.445018	0.947904
mt-Nd2	6.38856	0.44992	0.953823	4.67705	-0.44992	0.953823
Dusp2	0.934653	-0.469212	0.971673	1.29423	0.469212	0.971673
Lncpint	3.7818	0.449889	0.971673	2.76859	-0.449889	0.971673
Ndufa3	1.11311	-0.434833	0.971673	1.50498	0.434833	0.971673
Furin	0.874352	-0.5049	0.971673	1.24109	0.5049	0.971673
Ifitm2	0.761086	-0.519813	0.971673	1.09158	0.519813	0.971673
Gpbp1	1.23208	0.447381	0.971673	0.903348	-0.447381	0.971673
Rpl37	14.3824	-0.426844	0.971673	19.336	0.426844	0.971673
Zeb1	4.2862	0.444123	0.971673	3.15046	-0.444123	0.971673
Macf1	1.47409	0.439098	0.975746	1.08708	-0.439098	0.975746
Ifrd1	1.7976	0.441999	0.980249	1.32305	-0.441999	0.980249
Rps27	21.9101	-0.40718	0.988845	29.0575	0.40718	0.988845
Tomm7	1.52706	-0.413703	0.988845	2.03456	0.413703	0.988845
Il21r	1.57106	0.431744	0.988845	1.16454	-0.431744	0.988845
Itgb1	1.48224	-0.430892	0.988845	1.99853	0.430892	0.988845
Mpp7	1.87827	0.446647	0.988845	1.37799	-0.446647	0.988845
Hmgb2	6.14654	-0.422398	0.99025	8.23821	0.422398	0.99025
Actb	26.7586	-0.405041	0.991966	35.435	0.405041	0.991966
Tubb5	0.945246	-0.450959	0.996315	1.29243	0.450959	0.996315
Cst3	1.65581	0.535647	0.998066	1.14202	-0.535647	0.998066
Mycbp2	1.51076	0.411436	0.999432	1.13571	-0.411436	0.999432
Ncoa2	1.83264	0.176856	1	1.62116	-0.176856	1
Rpl7	7.33299	-0.146674	1	8.11842	0.146674	1
Ptpn18	3.86492	-0.194478	1	4.42307	0.194478	1
Cox5b	1.53847	-0.253803	1	1.83462	0.253803	1
Rpl31	3.80299	-0.0394941	1	3.9088	0.0394941	1
Il18r1	1.57025	-0.0119217	1	1.58334	0.0119217	1
Nabp1	1.18074	0.0686999	1	1.12581	-0.0686999	1
Stat4	4.48666	0.148995	1	4.0466	-0.148995	1
Gls	1.20274	0.109222	1	1.115	-0.109222	1
Stk17b	4.38073	0.0461907	1	4.24294	-0.0461907	1
Ankrd44	3.49904	0.0968285	1	3.27205	-0.0968285	1
Sf3b1	1.63707	0.238122	1	1.3879	-0.238122	1
Coq10b	1.22882	0.242678	1	1.03844	-0.242678	1
Bzw1	1.20193	0.365006	1	0.933069	-0.365006	1
Clk1	2.06732	0.192225	1	1.8094	-0.192225	1
Sumo1	1.4358	0.0611728	1	1.37619	-0.0611728	1
Cd28	2.04858	-0.224054	1	2.39302	0.224054	1
Ctla4	3.64572	-0.0678082	1	3.82144	0.0678082	1
Icos	5.99742	-0.076046	1	6.32253	0.076046	1
Eef1b2	4.68304	-0.016274	1	4.7365	0.016274	1
Rpl37a	20.4972	-0.360481	1	26.3178	0.360481	1
Arpc2	4.19983	-0.127381	1	4.58789	0.127381	1
Dock10	5.08314	0.0365631	1	4.95625	-0.0365631	1
Sp100	1.70144	0.142016	1	1.54191	-0.142016	1
Ncl	2.75751	0.35185	1	2.16065	-0.35185	1
Ptma	8.93665	-0.0214642	1	9.0713	0.0214642	1
Inpp5d	2.00539	0.180296	1	1.76977	-0.180296	1
Lrrfip1	1.19867	0.2423	1	1.01323	-0.2423	1
Actr3	2.75262	0.0782635	1	2.60737	-0.0782635	1
Snrpe	1.36409	-0.405151	1	1.8067	0.405151	1
Btg2	3.72068	0.116049	1	3.43326	-0.116049	1
Ptprc	7.45603	0.157656	1	6.68459	-0.157656	1
Rgs2	1.79108	0.172908	1	1.58874	-0.172908	1
Rgs1	4.00996	0.0452786	1	3.88629	-0.0452786	1
Tpr	1.57351	0.316281	1	1.26361	-0.316281	1
Arpc5	2.12436	-0.0470255	1	2.19487	0.0470255	1
4930523C07Rik	1.1457	0.145463	1	1.03574	-0.145463	1
Rabgap1l	3.75328	0.281768	1	3.08741	-0.281768	1
Gas5	2.06487	-0.184123	1	2.34618	0.184123	1
Prdx6	1.45372	-0.0141039	1	1.46805	0.0141039	1
Suco	1.15385	0.129596	1	1.05466	-0.129596	1
Prrc2c	2.42749	0.303408	1	1.96701	-0.303408	1
Cd247	1.8033	-0.0618091	1	1.88235	0.0618091	1
Fcer1g	1.06992	-0.0699239	1	1.12311	0.0699239	1
Slamf1	1.40646	0.126973	1	1.28792	-0.126973	1
Tagln2	1.30134	-0.148778	1	1.44283	0.148778	1
Mndal	1.48143	0.158159	1	1.32755	-0.158159	1
Ifi203	1.36246	0.0354964	1	1.32935	-0.0354964	1
Hnrnpu	1.56292	0.349298	1	1.22668	-0.349298	1
Smyd3	1.31846	0.196944	1	1.15012	-0.196944	1
Itpkb	3.45259	0.144177	1	3.12434	-0.144177	1
H3f3a	5.43924	-0.0677207	1	5.70109	0.0677207	1
Srp9	1.10333	0.0589073	1	1.05916	-0.0589073	1
Fam107b	2.45764	0.330484	1	1.9544	-0.330484	1
Camk1d	2.2963	0.408304	1	1.73014	-0.408304	1
Celf2	3.33525	-0.047351	1	3.44677	0.047351	1
Atp5c1	1.35268	-0.0703164	1	1.42032	0.0703164	1
Prkcq	1.08703	0.234132	1	0.924063	-0.234132	1
Dnajc1	1.17422	0.0538153	1	1.13121	-0.0538153	1
Pip4k2a	1.53439	0.0400837	1	1.49237	-0.0400837	1
Apbb1ip	1.06259	0.241222	1	0.898844	-0.241222	1
Abi1	1.0194	0.11646	1	0.940274	-0.11646	1
Edf1	1.20519	0.170364	1	1.07087	-0.170364	1
Rpl7a	4.40599	-0.116257	1	4.77612	0.116257	1
Set	1.45617	0.0405568	1	1.41582	-0.0405568	1
Fnbp1	2.66869	0.132569	1	2.43445	-0.132569	1
Lcn2	5.79289	-0.491542	1	8.14544	0.491542	1
Rpl12	15.3203	0.0321329	1	14.984	-0.0321329	1
Rpl35	5.72852	-0.275774	1	6.93587	0.275774	1
Arhgap15	7.71842	0.19767	1	6.73053	-0.19767	1
Nr4a2	1.21008	0.359524	1	0.942976	-0.359524	1
Cytip	3.54875	0.192555	1	3.10543	-0.192555	1
Rbms1	0.970507	-0.053097	1	1.00692	0.053097	1
Ssb	1.14326	0.205147	1	0.991611	-0.205147	1
Wipf1	1.10089	-0.0562748	1	1.14472	0.0562748	1
Atp5g3	1.25001	0.21575	1	1.07627	-0.21575	1
Hnrnpa3	2.31341	0.131417	1	2.11201	-0.131417	1
Itga4	1.5238	0.338382	1	1.20506	-0.338382	1
Ptprj	1.18808	0.0199792	1	1.17174	-0.0199792	1
Cd44	1.39913	0.107388	1	1.29873	-0.107388	1
Thbs1	0.814867	-0.365634	1	1.05015	0.365634	1
Srp14	1.07888	0.0853984	1	1.01683	-0.0853984	1
Pdia3	1.30216	0.321263	1	1.04205	-0.321263	1
Serf2	4.1599	-0.113429	1	4.50053	0.113429	1
B2m	11.0643	-0.0547484	1	11.4931	0.0547484	1
Bcl2l11	1.00229	-0.118255	1	1.08798	0.118255	1
Chmp4b	1.01207	0.228449	1	0.863719	-0.228449	1
Eif2s2	1.16933	-0.167195	1	1.31314	0.167195	1
Rbm39	3.89099	-0.0134582	1	3.92772	0.0134582	1
Scand1	1.27038	0.00362746	1	1.26721	-0.00362746	1
Samhd1	1.92309	0.376162	1	1.48156	-0.376162	1
Ppp1r16b	1.99968	0.0139483	1	1.98052	-0.0139483	1
Top1	1.68678	0.126166	1	1.54551	-0.126166	1
Serinc3	1.23534	-0.166917	1	1.38699	0.166917	1
Stk4	2.61002	0.33021	1	2.07599	-0.33021	1
Prex1	1.118	0.198027	1	0.974499	-0.198027	1
Cebpb	1.50017	-0.0579338	1	1.56172	0.0579338	1
Ptpn1	1.31601	0.170755	1	1.16904	-0.170755	1
Gnas	2.88056	0.0629017	1	2.75778	-0.0629017	1
Atp5e	3.48111	-0.275222	1	4.21322	0.275222	1
Psma7	1.43172	0.0411235	1	1.3915	-0.0411235	1
Pag1	1.58166	-0.0282987	1	1.61306	0.0282987	1
Pde7a	1.81797	0.121092	1	1.6716	-0.121092	1
Tnik	1.59388	0.393552	1	1.21317	-0.393552	1
Rpl22l1	2.83329	-0.18032	1	3.2108	0.18032	1
Sec62	1.28586	-0.0673343	1	1.34737	0.0673343	1
Skil	1.29238	0.387153	1	0.988008	-0.387153	1
Atp11b	1.16363	0.292125	1	0.950181	-0.292125	1
4932438A13Rik	1.65092	0.252145	1	1.38609	-0.252145	1
Foxo1	1.17096	0.284881	1	0.960989	-0.284881	1
Mbnl1	7.22624	0.265516	1	6.01181	-0.265516	1
Ccnl1	1.0414	0.306165	1	0.842104	-0.306165	1
Kpna4	1.57514	0.323952	1	1.2582	-0.323952	1
Rps3a1	15.0547	0.0637602	1	14.4049	-0.0637602	1
Lrba	1.35186	0.246635	1	1.13932	-0.246635	1
Sh2d2a	1.08214	0.0482188	1	1.04655	-0.0482188	1
Krtcap2	1.18319	-0.128297	1	1.29333	0.128297	1
Tpm3	2.27918	0.11485	1	2.10481	-0.11485	1
S100a13	1.41461	-0.22188	1	1.64998	0.22188	1
S100a4	6.71125	-0.178711	1	7.59695	0.178711	1
S100a6	8.21712	-0.155103	1	9.15056	0.155103	1
S100a11	4.71075	-0.289196	1	5.75693	0.289196	1
S100a10	4.31798	-0.318907	1	5.38676	0.318907	1
Mcl1	1.85382	0.050186	1	1.79048	-0.050186	1
Cd2	2.08117	-0.033398	1	2.13003	0.033398	1
Ptpn22	4.65371	0.11	1	4.31229	-0.11	1
Capza1	1.35757	-0.0355574	1	1.3915	0.0355574	1
Rap1a	1.43824	0.0374452	1	1.4014	-0.0374452	1
Atp5f1	1.50995	0.00911591	1	1.50048	-0.00911591	1
Chil3	1.86931	-0.0714282	1	1.96431	0.0714282	1
Cd53	1.97687	0.0440494	1	1.91747	-0.0440494	1
1810037I17Rik	1.20437	-0.239574	1	1.42212	0.239574	1
Rpl34	16.2533	-0.2323	1	19.0946	0.2323	1
Lef1	1.11963	0.41058	1	0.842104	-0.41058	1
Ube2d3	1.61344	-0.073372	1	1.69772	0.073372	1
Nfkb1	3.47215	0.146929	1	3.13605	-0.146929	1
Ppp3ca	1.4358	0.0687411	1	1.36898	-0.0687411	1
H2afz	4.57874	-0.038856	1	4.70407	0.038856	1
Sh3glb1	1.1563	0.187853	1	1.01503	-0.187853	1
Gng5	2.13006	-0.0983074	1	2.28044	0.0983074	1
St6galnac3	2.8064	0.165148	1	2.50289	-0.165148	1
Srsf11	1.09844	0.0330251	1	1.07357	-0.0330251	1
Rps20	16.8172	-0.000701512	1	16.8268	0.000701512	1
Rab2a	1.82204	0.0627255	1	1.74455	-0.0627255	1
Chd7	1.14652	0.122868	1	1.05285	-0.122868	1
Pnrc1	2.86507	0.254315	1	2.40202	-0.254315	1
Dnaja1	2.80151	0.242107	1	2.3687	-0.242107	1
B4galt1	1.12696	0.053147	1	1.08618	-0.053147	1
Tln1	1.85627	0.153488	1	1.6689	-0.153488	1
Clta	1.61181	-0.130353	1	1.76437	0.130353	1
Zcchc7	1.30623	0.197126	1	1.13932	-0.197126	1
Anp32b	1.42765	0.0510805	1	1.37799	-0.0510805	1
Sec61b	1.655	-0.154882	1	1.84272	0.154882	1
Txn1	2.28	-0.283695	1	2.77579	0.283695	1
Ptbp3	1.5181	-0.000329346	1	1.51849	0.000329346	1
Rps6	6.98015	-0.00821523	1	7.02053	0.00821523	1
Mllt3	1.62892	0.179461	1	1.43833	-0.179461	1
Jak1	2.19199	0.105635	1	2.03726	-0.105635	1
Pde4b	1.75115	-0.0720354	1	1.84092	0.0720354	1
Mier1	1.27608	0.0836558	1	1.20416	-0.0836558	1
Tut4	2.29141	0.318562	1	1.83732	-0.318562	1
Uqcrh	3.22932	-0.167736	1	3.6278	0.167736	1
Prdx1	1.06666	-0.078939	1	1.12671	0.078939	1
Rps8	19.7076	0.0222131	1	19.408	-0.0222131	1
Ybx1	2.43564	-0.00454647	1	2.44345	0.00454647	1
Cap1	1.08214	0.0987119	1	1.01052	-0.0987119	1
Sfpq	1.39424	0.311794	1	1.12311	-0.311794	1
Lck	1.82693	0.0342014	1	1.78418	-0.0342014	1
Khdrbs1	1.01695	0.40082	1	0.770052	-0.40082	1
Ptp4a2	1.9565	0.0447746	1	1.89676	-0.0447746	1
Laptm5	3.05168	0.123701	1	2.80101	-0.123701	1
Epb41	2.05917	0.0276526	1	2.02015	-0.0276526	1
Cd52	18.0395	-0.204262	1	20.7851	0.204262	1
Sh3bgrl3	5.93223	-0.206703	1	6.84671	0.206703	1
Tmem50a	1.28505	-0.0311539	1	1.31314	0.0311539	1
Rsrp1	2.08606	0.358041	1	1.62747	-0.358041	1
Syf2	1.0194	0.201768	1	0.886235	-0.201768	1
Rpl11	12.8553	-0.0314282	1	13.1395	0.0314282	1
Cdc42	3.05086	0.00196492	1	3.04688	-0.00196492	1
Micos10	1.0797	0.130562	1	0.986207	-0.130562	1
Capzb	1.76093	-0.0455456	1	1.8175	0.0455456	1
Rpl22	7.30284	-0.162028	1	8.17156	0.162028	1
Gnb1	1.19948	0.0348652	1	1.17084	-0.0348652	1
Cdk11b	1.26549	0.300153	1	1.02764	-0.300153	1
Sdf4	1.24349	0.0669843	1	1.18705	-0.0669843	1
Tnfrsf4	1.5841	0.0330904	1	1.54821	-0.0330904	1
Tnfrsf18	1.15711	0.16477	1	1.03214	-0.16477	1
Isg15	1.3755	0.373111	1	1.06186	-0.373111	1
Sri	1.28912	-0.207569	1	1.48877	0.207569	1
Rundc3b	1.24919	0.0801603	1	1.18165	-0.0801603	1
Abcb1b	1.18889	-0.0681888	1	1.24649	0.0681888	1
Rsbn1l	1.08051	-0.0123017	1	1.08978	0.0123017	1
Kmt2e	1.70633	0.113676	1	1.57703	-0.113676	1
Dnajb6	1.83345	0.0459039	1	1.77607	-0.0459039	1
Mrpl33	1.51484	-0.152778	1	1.68421	0.152778	1
Fosl2	1.26304	0.124915	1	1.15823	-0.124915	1
Rbpj	1.64196	0.104238	1	1.5275	-0.104238	1
Arap2	1.48713	0.131779	1	1.35727	-0.131779	1
Rpl9	12.5424	-0.0598395	1	13.0747	0.0598395	1
Fryl	3.50556	0.16572	1	3.12524	-0.16572	1
Ythdc1	1.34698	0.245976	1	1.13571	-0.245976	1
Ankrd17	1.06096	0.134572	1	0.966393	-0.134572	1
Cnot6l	1.53439	0.31746	1	1.23118	-0.31746	1
Hnrnpd	1.17504	0.268435	1	0.975399	-0.268435	1
Plac8	1.45372	-0.248702	1	1.72744	0.248702	1
Aff1	1.37794	0.298313	1	1.1204	-0.298313	1
Lrrc8d	1.12778	0.275984	1	0.931268	-0.275984	1
Rpl5	6.60368	0.0153665	1	6.53419	-0.0153665	1
Selplg	1.6004	-0.176937	1	1.8094	0.176937	1
Dynll1	1.47002	-0.132232	1	1.61126	0.132232	1
Cox6a1	1.11555	-0.0462391	1	1.15193	0.0462391	1
Rplp0	14.8159	-0.0451775	1	15.2885	0.0451775	1
Rpl6	10.5395	-0.195117	1	12.0669	0.195117	1
Ppp1cc	1.65581	0.0209601	1	1.63197	-0.0209601	1
Arpc3	3.41103	-0.0543513	1	3.54224	0.0543513	1
Kdm2b	2.50979	0.0764053	1	2.38041	-0.0764053	1
Orai1	1.08377	-0.123528	1	1.18075	0.123528	1
Rsrc2	1.21497	0.133146	1	1.10779	-0.133146	1
Vps37b	6.14573	0.224405	1	5.26067	-0.224405	1
Ubc	2.93434	0.227368	1	2.5065	-0.227368	1
Ran	1.10496	-0.188246	1	1.2591	0.188246	1
Chchd2	2.75751	-0.0197087	1	2.7956	0.0197087	1
Fis1	1.00881	0.104166	1	0.938473	-0.104166	1
Gnb2	1.03814	-0.156665	1	1.15733	0.156665	1
Tsc22d4	1.25408	-0.204813	1	1.44554	0.204813	1
Rac1	1.17341	0.00206965	1	1.17174	-0.00206965	1
Arpc1b	2.66054	-0.0226704	1	2.70284	0.0226704	1
Atp5j2	1.96139	-0.218422	1	2.28224	0.218422	1
Rpl21	12.5579	0.0117731	1	12.4568	-0.0117731	1
Polr1d	1.15467	-0.19623	1	1.32305	0.19623	1
Pan3	1.11066	0.164758	1	0.99071	-0.164758	1
Pomp	1.12859	-0.0272318	1	1.15012	0.0272318	1
Ubl3	1.23045	0.165534	1	1.09699	-0.165534	1
Hmgb1	3.25865	-0.0729258	1	3.42786	0.0729258	1
Sem1	2.32237	-0.293641	1	2.84694	0.293641	1
Ndufa4	1.91983	-0.0342923	1	1.96611	0.0342923	1
Capza2	1.00881	0.289911	1	0.824992	-0.289911	1
Arf5	1.83182	-0.0766376	1	1.93189	0.0766376	1
Atp6v1f	1.14978	-0.167582	1	1.29153	0.167582	1
Ube2h	1.25897	0.183267	1	1.10869	-0.183267	1
Exoc4	1.37794	0.150836	1	1.24109	-0.150836	1
Zc3hav1	2.87811	0.146552	1	2.60016	-0.146552	1
Luc7l2	1.56292	0.0170339	1	1.54461	-0.0170339	1
Kdm7a	1.3152	0.14345	1	1.19065	-0.14345	1
Trbc1	2.69966	-0.0045022	1	2.70824	0.0045022	1
Trbc2	5.93957	-0.0259546	1	6.04784	0.0259546	1
Gimap4	2.47068	-0.0635708	1	2.58215	0.0635708	1
Gimap6	2.1211	0.155119	1	1.90487	-0.155119	1
Gimap1	1.2443	0.128236	1	1.13842	-0.128236	1
Gimap3	2.02576	0.217056	1	1.74275	-0.217056	1
Tra2a	1.23941	0.0600667	1	1.18885	-0.0600667	1
Hnrnpa2b1	3.33607	0.369547	1	2.58215	-0.369547	1
Tax1bp1	1.45454	0.284292	1	1.19426	-0.284292	1
Serbp1	2.73062	-0.0650966	1	2.85685	0.0650966	1
Tmsb10	11.567	-0.294139	1	14.1843	0.294139	1
Snrpg	2.75181	-0.281076	1	3.3441	0.281076	1
Mxd1	1.61588	-0.179469	1	1.83011	0.179469	1
Aak1	1.08377	-0.0327629	1	1.10869	0.0327629	1
Isy1	1.54825	0.280666	1	1.27441	-0.280666	1
Cnbp	1.94101	0.246949	1	1.63557	-0.246949	1
Foxp1	2.50409	0.309773	1	2.02015	-0.309773	1
Itpr1	1.98583	0.0164371	1	1.96341	-0.0164371	1
Bhlhe40	1.32823	-0.204049	1	1.5302	0.204049	1
Arpc4	0.946061	-0.103984	1	1.01683	0.103984	1
Vgll4	1.2989	0.274691	1	1.07357	-0.274691	1
Rpl32	17.2198	-0.212601	1	19.9556	0.212601	1
Hnrnpf	2.25963	0.0051915	1	2.25161	-0.0051915	1
Wnk1	2.40223	0.044117	1	2.32997	-0.044117	1
Grcc10	1.07562	-0.0806372	1	1.13752	0.0806372	1
Cd4	1.9785	0.22997	1	1.68691	-0.22997	1
Chd4	1.03488	-0.0504806	1	1.07177	0.0504806	1
Gapdh	3.6669	-0.395182	1	4.82296	0.395182	1
Ccnd2	1.45291	0.0373257	1	1.41582	-0.0373257	1
Clec2d	1.28423	0.192138	1	1.12401	-0.192138	1
Cd69	0.891465	-0.307299	1	1.10329	0.307299	1
Etv6	1.40809	-0.00417872	1	1.41221	0.00417872	1
H2afj	1.83182	-0.0467502	1	1.89226	0.0467502	1
Arhgdib	5.81571	-0.118989	1	6.31623	0.118989	1
Aebp2	1.66477	0.00506789	1	1.65899	-0.00506789	1
Itpr2	1.24104	0.361942	1	0.965492	-0.361942	1
Rps9	14.3091	-0.0306481	1	14.6175	0.0306481	1
Rpl28	10.6658	-0.15032	1	11.8381	0.15032	1
Ube2s	1.08214	-0.177537	1	1.22398	0.177537	1
Rps5	11.8751	0.0012132	1	11.866	-0.0012132	1
Chmp2a	0.972137	-0.0812938	1	1.02854	0.0812938	1
Selenow	1.92879	0.194047	1	1.68601	-0.194047	1
Nop53	1.00555	0.073456	1	0.955585	-0.073456	1
Vasp	1.04873	-0.0130267	1	1.05826	0.0130267	1
Rps19	13.8307	0.0565809	1	13.2998	-0.0565809	1
Arhgef1	1.04059	0.131007	1	0.950181	-0.131007	1
Tgfb1	1.08051	0.170337	1	0.960088	-0.170337	1
Rps16	19.4598	-0.0263101	1	19.8196	0.0263101	1
Gmfg	2.33134	-0.186984	1	2.6542	0.186984	1
Rinl	1.03325	-0.141996	1	1.14022	0.141996	1
Eif3k	1.34616	-0.0882113	1	1.43113	0.0882113	1
Tyrobp	1.49039	-0.190814	1	1.70132	0.190814	1
Hcst	4.17701	-0.184233	1	4.7464	0.184233	1
Cox6b1	1.95242	-0.211878	1	2.26152	0.211878	1
Fxyd5	3.91218	0.00266673	1	3.9052	-0.00266673	1
Gpi1	0.969692	-0.200109	1	1.1141	0.200109	1
Nkg7	2.11865	-0.202433	1	2.43805	0.202433	1
Rps11	15.7538	-0.188	1	17.9481	0.188	1
Rpl13a	16.2273	-0.0972963	1	17.3608	0.0972963	1
Ftl1	3.39148	0.0613535	1	3.25043	-0.0613535	1
Rpl18	13.3932	-0.0399126	1	13.77	0.0399126	1
Emp3	1.62322	-0.0623625	1	1.69502	0.0623625	1
Ldha	1.65988	-0.215402	1	1.92738	0.215402	1
Klf13	1.20845	0.133616	1	1.10149	-0.133616	1
Fam169b	1.00147	-0.28922	1	1.22398	0.28922	1
Chd2	2.12354	0.339717	1	1.6779	-0.339717	1
1810026B05Rik	1.19134	0.237301	1	1.01052	-0.237301	1
Slco3a1	1.17911	0.11956	1	1.08528	-0.11956	1
Akap13	5.05381	0.179519	1	4.4627	-0.179519	1
AU020206	1.99479	0.241031	1	1.68781	-0.241031	1
Iqgap1	2.23844	0.0869858	1	2.10751	-0.0869858	1
Rps17	4.73112	-0.0553791	1	4.91663	0.0553791	1
Picalm	1.7487	0.0244783	1	1.71933	-0.0244783	1
Rps3	11.6803	-0.0575819	1	12.1569	0.0575819	1
Spcs2	1.228	0.185331	1	1.07987	-0.185331	1
Ucp2	2.1154	0.0742378	1	2.00934	-0.0742378	1
Nup98	1.55395	0.280883	1	1.27892	-0.280883	1
Eif3f	2.07221	-0.191687	1	2.3669	0.191687	1
Rpl27a	17.7853	-0.104126	1	19.118	0.104126	1
Eif4g2	1.53928	0.357275	1	1.20146	-0.357275	1
Pde3b	2.2197	-0.182926	1	2.52001	0.182926	1
Rps13	18.0363	-0.0545254	1	18.7325	0.0545254	1
Rps15a	22.7984	-0.145817	1	25.2253	0.145817	1
Arl6ip1	1.79434	-0.0627718	1	1.87424	0.0627718	1
Prkcb	1.07074	0.18867	1	0.939374	-0.18867	1
Lat	1.87175	0.0474773	1	1.8112	-0.0474773	1
Eif3c	1.0031	0.249071	1	0.843905	-0.249071	1
Coro1a	5.12633	-0.139678	1	5.64795	0.139678	1
Aldoa	1.03488	-0.357065	1	1.32575	0.357065	1
Sept1	1.95976	0.219327	1	1.68331	-0.219327	1
Itgal	1.38935	0.071512	1	1.32215	-0.071512	1
Fus	1.33149	0.216787	1	1.14562	-0.216787	1
Rgs10	1.16526	0.000914822	1	1.16454	-0.000914822	1
Ifitm3	1.09029	-0.456036	1	1.49597	0.456036	1
Taldo1	1.20356	-0.108696	1	1.29783	0.108696	1
Rplp2	13.0534	-0.149934	1	14.4842	0.149934	1
Ctsd	1.02673	-0.133938	1	1.12671	0.133938	1
Lsp1	2.87404	0.060105	1	2.75688	-0.060105	1
Nsd3	2.42342	0.20211	1	2.10661	-0.20211	1
Leprotl1	1.35431	0.0122694	1	1.34286	-0.0122694	1
Saraf	1.4358	0.147692	1	1.29603	-0.147692	1
Irf2	1.07644	0.134123	1	0.980803	-0.134123	1
Ndufa13	2.0005	-0.0602187	1	2.0859	0.0602187	1
Jund	4.32776	0.148619	1	3.9043	-0.148619	1
Rpl18a	16.3136	-0.0885147	1	17.3473	0.0885147	1
Tpm4	1.40646	0.19933	1	1.22488	-0.19933	1
Smarca5	1.2606	0.326505	1	1.00512	-0.326505	1
Inpp4b	6.60939	0.251218	1	5.55338	-0.251218	1
Ndufb7	1.32008	-0.0721899	1	1.3879	0.0721899	1
D8Ertd738e	1.99072	0.0828513	1	1.87965	-0.0828513	1
Ier2	1.24023	-0.0793656	1	1.31044	0.0793656	1
Calr	1.43335	0.162369	1	1.28072	-0.162369	1
Junb	9.51602	0.210485	1	8.2247	-0.210485	1
Cyld	1.17096	0.381236	1	0.898844	-0.381236	1
Nlrc5	1.01858	0.368162	1	0.788966	-0.368162	1
Nfatc3	1.07074	0.00468756	1	1.06727	-0.00468756	1
Gabarapl2	1.06422	-0.0389684	1	1.09338	0.0389684	1
Maf	3.20324	-0.212002	1	3.71066	0.212002	1
Cmip	2.7461	0.149474	1	2.47588	-0.149474	1
Cotl1	2.38838	-0.161391	1	2.67132	0.161391	1
Cox4i1	3.77772	-0.0787118	1	3.98986	0.0787118	1
Map1lc3b	1.6224	0.0270124	1	1.59234	-0.0270124	1
Cyba	3.6172	-0.0377559	1	3.71336	0.0377559	1
Ankrd11	3.25213	0.121657	1	2.98924	-0.121657	1
Rpl13	22.7226	0.150672	1	20.4708	-0.150672	1
Tomm20	1.2769	-0.0851092	1	1.35457	0.0851092	1
Mmp8	0.822201	-0.539171	1	1.19516	0.539171	1
Maml2	2.92456	0.0407014	1	2.84334	-0.0407014	1
Ubl5	2.25229	-0.264837	1	2.70644	0.264837	1
Sept7	1.34616	0.221294	1	1.15463	-0.221294	1
Fli1	2.04287	0.117383	1	1.88325	-0.117383	1
Ets1	4.74905	0.387839	1	3.6296	-0.387839	1
Hspa8	4.85416	0.0462307	1	4.70137	-0.0462307	1
Sorl1	1.39098	0.0201738	1	1.37168	-0.0201738	1
Thy1	1.4032	-0.140079	1	1.54641	0.140079	1
Rps25	6.73732	-0.317507	1	8.39672	0.317507	1
Ddx6	1.30705	0.294633	1	1.06546	-0.294633	1
Kmt2a	1.05851	0.251657	1	0.888937	-0.251657	1
Atp5l	2.72003	-0.230641	1	3.19189	0.230641	1
Cd3g	5.46613	0.0561052	1	5.25797	-0.0561052	1
Cd3d	3.9081	-0.0603754	1	4.07542	0.0603754	1
Cd3e	3.40289	0.073007	1	3.23512	-0.073007	1
Sik3	3.01419	-0.0441784	1	3.10813	0.0441784	1
Peak1	1.09926	0.0832957	1	1.03754	-0.0832957	1
Cox5a	1.60366	-0.131761	1	1.75716	0.131761	1
Arih1	1.97198	0.0343954	1	1.92558	-0.0343954	1
Pkm	1.33801	-0.133696	1	1.46805	0.133696	1
Rplp1	21.7773	-0.0617964	1	22.7323	0.0617964	1
Anp32a	1.10903	0.231066	1	0.944777	-0.231066	1
Rpl4	3.68809	0.069331	1	3.51522	-0.069331	1
Dennd4a	6.45945	-0.0498996	1	6.68729	0.0498996	1
Ppib	1.65092	-0.0898782	1	1.75716	0.0898782	1
Rab8b	4.32613	0.190963	1	3.78992	-0.190963	1
Rps27l	0.844202	-0.265622	1	1.01503	0.265622	1
Rora	3.45911	0.0535282	1	3.33329	-0.0535282	1
Tcf12	1.28749	-0.049031	1	1.33206	0.049031	1
Arpp19	1.16607	-0.233156	1	1.37078	0.233156	1
Eef1a1	18.0713	-0.0444939	1	18.6389	0.0444939	1
Cox7a2	1.55232	-0.342676	1	1.96881	0.342676	1
Bcl2a1d	1.09029	-0.0217736	1	1.10689	0.0217736	1
Bcl2a1b	2.35741	-0.178265	1	2.66771	0.178265	1
Morf4l1	1.58899	0.0749204	1	1.50858	-0.0749204	1
Slc9a9	2.58476	0.360011	1	2.01384	-0.360011	1
Stag1	1.28668	-0.0509183	1	1.33296	0.0509183	1
Rpl29	6.28181	-0.275638	1	7.60505	0.275638	1
Gnai2	2.76566	-0.0963138	1	2.95682	0.0963138	1
Rhoa	1.67537	-0.146374	1	1.85443	0.146374	1
Gpx1	1.06422	0.0105555	1	1.05646	-0.0105555	1
Shisa5	3.03864	0.0509178	1	2.9334	-0.0509178	1
Tma7	1.99642	-0.0761757	1	2.10481	0.0761757	1
Camp	14.3531	-0.412959	1	19.1117	0.412959	1
Ngp	12.0568	-0.39167	1	15.8189	0.39167	1
Ltf	4.25198	-0.303499	1	5.24806	0.303499	1
Tgfbr2	1.93042	0.286681	1	1.58243	-0.286681	1
Rpsa	20.1704	-0.0788767	1	21.3057	0.0788767	1
Rpl14	6.39752	-0.0581513	1	6.66118	0.0581513	1
Nktr	1.02918	0.0457673	1	0.997015	-0.0457673	1
Cxcr6	1.73485	-0.121745	1	1.88775	0.121745	1
Ccr2	1.3046	0.024641	1	1.28252	-0.024641	1
Ccr5	0.989249	-0.166657	1	1.1105	0.166657	1
Syne1	1.04873	0.0522193	1	1.01143	-0.0522193	1
Utrn	2.22296	0.325906	1	1.77337	-0.325906	1
Hivep2	3.82743	0.317158	1	3.0721	-0.317158	1
Abracl	1.72833	-0.153083	1	1.92198	0.153083	1
Tnfaip3	3.34666	0.235154	1	2.84334	-0.235154	1
Ifngr1	3.95618	0.12615	1	3.6251	-0.12615	1
Map3k5	0.960728	-0.184064	1	1.09158	0.184064	1
Gm26740	4.28783	0.132258	1	3.91241	-0.132258	1
Rps12	14.961	-0.0798373	1	15.8135	0.0798373	1
Themis	2.78033	-0.0363477	1	2.85144	0.0363477	1
Fyn	2.43482	0.219403	1	2.0913	-0.219403	1
Man1a	1.23126	0.28098	1	1.01323	-0.28098	1
Srgn	7.98407	-0.0755226	1	8.41383	0.0755226	1
Jmjd1c	1.36164	0.218792	1	1.16994	-0.218792	1
Arid5b	1.95894	-0.043664	1	2.01925	0.043664	1
Mif	1.16282	-0.122898	1	1.26631	0.122898	1
Itgb2	1.23615	-0.0701706	1	1.29783	0.0701706	1
Cnn2	1.30623	-0.102292	1	1.40231	0.102292	1
Arhgap45	1.54417	0.252619	1	1.29603	-0.252619	1
Gpx4	1.4578	0.0652829	1	1.3933	-0.0652829	1
Atp5d	1.3812	-0.060207	1	1.44013	0.060207	1
Rps15	8.99695	0.101257	1	8.38771	-0.101257	1
Oaz1	5.08233	0.013706	1	5.03461	-0.013706	1
Gadd45b	1.5401	0.38311	1	1.18075	-0.38311	1
Eef2	3.14457	0.00275705	1	3.13875	-0.00275705	1
Tle5	1.8636	-0.158077	1	2.07959	0.158077	1
Hsp90b1	1.37224	0.15852	1	1.22938	-0.15852	1
Slc25a3	1.77886	-0.0337947	1	1.82111	0.0337947	1
Cdk17	1.64603	0.0544032	1	1.58514	-0.0544032	1
Snrpf	1.34861	-0.368156	1	1.74095	0.368156	1
Btg1	5.95342	-0.333309	1	7.50148	0.333309	1
Atp2b1	1.57432	0.0141315	1	1.55902	-0.0141315	1
Ppp1r12a	2.78929	0.167266	1	2.48398	-0.167266	1
Nap1l1	0.928134	-0.15436	1	1.03304	0.15436	1
Lyz2	6.02513	-0.0845238	1	6.38918	0.0845238	1
Rap1b	2.97427	0.130906	1	2.71635	-0.130906	1
Ifng	1.10659	0.00549247	1	1.10239	-0.00549247	1
Ppm1h	1.24838	0.313749	1	1.00422	-0.313749	1
Usp15	1.02836	0.0976718	1	0.960989	-0.0976718	1
Naca	4.5714	-0.0652685	1	4.78333	0.0652685	1
Atp5b	1.66559	0.0730741	1	1.58334	-0.0730741	1
Myl6	5.61281	-0.24477	1	6.65127	0.24477	1
Rps26	9.84767	-0.224596	1	11.5076	0.224596	1
Uqcr10	1.25245	-0.196772	1	1.43563	0.196772	1
Ppia	8.59848	-0.140301	1	9.4775	0.140301	1
H2afv	1.10985	-0.059254	1	1.15643	0.059254	1
Ccm2	1.02429	0.330871	1	0.814184	-0.330871	1
Ikzf1	2.2254	0.0675108	1	2.12372	-0.0675108	1
Actr2	1.54499	0.199303	1	1.34556	-0.199303	1
Peli1	2.13821	-0.177413	1	2.41823	0.177413	1
Vps54	1.49121	0.0386141	1	1.45184	-0.0386141	1
Rel	1.64929	0.390286	1	1.2582	-0.390286	1
Rps27a	15.8451	-0.0132669	1	15.9928	0.0132669	1
Stk10	1.096	0.281525	1	0.901546	-0.281525	1
Npm1	3.24562	0.0805978	1	3.0694	-0.0805978	1
Lcp2	1.12615	0.152323	1	1.01323	-0.152323	1
Dock2	6.25737	0.0879857	1	5.88752	-0.0879857	1
Clint1	2.39164	0.211715	1	2.06518	-0.211715	1
Cyfip2	1.07074	0.15453	1	0.96189	-0.15453	1
Itk	4.9715	0.0598354	1	4.76982	-0.0598354	1
Rack1	7.33869	-0.139297	1	8.0833	0.139297	1
Hnrnpab	1.10007	0.197549	1	0.959188	-0.197549	1
Ube2b	1.82775	0.0583273	1	1.75536	-0.0583273	1
Ppp2ca	1.13185	0.209135	1	0.979002	-0.209135	1
Hspa4	1.26141	0.315859	1	1.01323	-0.315859	1
Aff4	1.06666	0.289239	1	0.872726	-0.289239	1
Uqcrq	1.33801	-0.0741014	1	1.40861	0.0741014	1
Rapgef6	2.11947	0.152647	1	1.90667	-0.152647	1
Cdc42se2	1.00718	0.0880688	1	0.947479	-0.0880688	1
Hint1	1.79271	-0.103049	1	1.92558	0.103049	1
Atox1	1.07644	-0.072681	1	1.13211	0.072681	1
Ncor1	1.99805	0.113245	1	1.84722	-0.113245	1
Ubb	9.11836	-0.0336524	1	9.33429	0.0336524	1
2410006H16Rik	1.16933	-0.378385	1	1.52029	0.378385	1
Rpl26	10.7799	-0.0831267	1	11.4202	0.0831267	1
Eif4a1	1.29808	-0.0284168	1	1.32395	0.0284168	1
Eif5a	1.74056	0.0560131	1	1.6743	-0.0560131	1
Gabarap	1.44476	-0.0988348	1	1.54731	0.0988348	1
Rnasek	1.05036	-0.0732107	1	1.10509	0.0732107	1
Pfn1	9.41253	-0.128323	1	10.289	0.128323	1
Pafah1b1	1.70959	0.10658	1	1.58784	-0.10658	1
Smg6	1.09763	0.167525	1	0.977201	-0.167525	1
Pitpna	1.19541	0.1967	1	1.04295	-0.1967	1
Ywhae	1.06014	-0.0820032	1	1.1222	0.0820032	1
Ssh2	2.83248	0.356087	1	2.21289	-0.356087	1
Rpl23a	6.82288	0.100956	1	6.36216	-0.100956	1
Crlf3	1.22393	0.311326	1	0.986207	-0.311326	1
Slfn2	2.72492	0.317967	1	2.18587	-0.317967	1
Ccl5	9.95768	-0.0849889	1	10.5628	0.0849889	1
Ccl4	1.07562	0.0234712	1	1.05826	-0.0234712	1
Supt4a	1.23208	-0.101694	1	1.32215	0.101694	1
Mir142hg	3.10953	-0.287707	1	3.79622	0.287707	1
Msi2	1.55069	0.313835	1	1.24739	-0.313835	1
Nme2	2.07139	-0.092287	1	2.20838	0.092287	1
Spag9	1.51565	0.00420459	1	1.51128	-0.00420459	1
Atp5g1	1.03407	-0.00483525	1	1.03754	0.00483525	1
Skap1	5.52398	0.111377	1	5.11387	-0.111377	1
Psmb3	1.24675	-0.162065	1	1.3951	0.162065	1
Rpl23	19.6342	-0.0820583	1	20.7851	0.0820583	1
Rpl19	19.1852	-0.0209501	1	19.4675	0.0209501	1
Ikzf3	1.97687	0.208903	1	1.71033	-0.208903	1
Eif1	7.94903	0.0462629	1	7.69872	-0.0462629	1
Stat5b	1.677	0.12452	1	1.5383	-0.12452	1
Stat3	1.86931	0.0563886	1	1.79769	-0.0563886	1
Rpl27	11.6453	-0.236358	1	13.7195	0.236358	1
Kansl1	1.89212	-0.146133	1	2.094	0.146133	1
Limd2	1.43091	-0.0632091	1	1.49507	0.0632091	1
Ern1	1.0357	-0.16901	1	1.16454	0.16901	1
Tex2	2.01272	0.156502	1	1.80579	-0.156502	1
Ddx5	5.70977	0.028513	1	5.59841	-0.028513	1
Pitpnc1	2.58394	0.0945884	1	2.42004	-0.0945884	1
Prkca	3.75246	0.0456023	1	3.63591	-0.0456023	1
Gna13	1.68107	0.0946414	1	1.57433	-0.0946414	1
Prkar1a	1.56862	0.106233	1	1.45724	-0.106233	1
Atp5h	2.71025	-0.121544	1	2.94871	0.121544	1
Jpt1	1.0031	-0.0259613	1	1.02133	0.0259613	1
Sumo2	2.15288	-0.103863	1	2.31376	0.103863	1
Grb2	1.37224	0.150095	1	1.23659	-0.150095	1
H3f3b	10.1288	0.00978365	1	10.0611	-0.00978365	1
Cyth1	1.14	0.235478	1	0.968194	-0.235478	1
Actg1	8.60744	-0.320918	1	10.7528	0.320918	1
Rab10	1.22882	0.236441	1	1.04295	-0.236441	1
Sf3b6	1.08703	0.0131454	1	1.07717	-0.0131454	1
Odc1	2.4886	-0.204392	1	2.86766	0.204392	1
Id2	1.20356	-0.290798	1	1.47256	0.290798	1
Rps7	15.2013	0.0451957	1	14.7337	-0.0451957	1
Baz1a	1.35512	0.0683285	1	1.29243	-0.0683285	1
Nfkbia	1.91738	0.032873	1	1.87424	-0.032873	1
Ralgapa1	1.07807	0.108773	1	0.999717	-0.108773	1
Fkbp3	1.03814	0.0235337	1	1.02133	-0.0235337	1
Rpl36al	3.51697	-0.112169	1	3.80163	0.112169	1
Psma3	1.15874	-0.0391486	1	1.19065	0.0391486	1
Arid4a	1.02021	0.328317	1	0.812383	-0.328317	1
Prkch	2.89115	0.0957764	1	2.70554	-0.0957764	1
Hif1a	2.5758	-0.132359	1	2.82352	0.132359	1
Zfp36l1	1.48958	0.374025	1	1.14922	-0.374025	1
Susd6	1.35838	0.212011	1	1.17264	-0.212011	1
Srsf5	1.39424	0.0244955	1	1.37078	-0.0244955	1
Sipa1l1	2.5815	0.152385	1	2.32277	-0.152385	1
Rbm25	1.28179	0.145032	1	1.15913	-0.145032	1
Npc2	1.63055	0.0432357	1	1.58243	-0.0432357	1
Fos	1.21252	-0.303716	1	1.49687	0.303716	1
Foxn3	1.52625	0.118455	1	1.40591	-0.118455	1
Calm1	4.48829	0.0115487	1	4.45279	-0.0115487	1
Ddx24	1.10985	0.306849	1	0.897043	-0.306849	1
Ifi27l2a	6.00639	-0.00184728	1	6.01451	0.00184728	1
Bcl11b	1.71204	0.194571	1	1.49597	-0.194571	1
Ppp2r5c	1.07644	0.154114	1	0.967294	-0.154114	1
Hsp90aa1	1.84567	0.0329941	1	1.80399	-0.0329941	1
Eif5	1.00066	0.204613	1	0.868223	-0.204613	1
Atp5mpl	1.23941	-0.391899	1	1.62657	0.391899	1
Gpr132	1.92309	0.268934	1	1.59594	-0.268934	1
Crip1	6.0455	-0.369716	1	7.8122	0.369716	1
Esyt2	1.46024	0.14327	1	1.32215	-0.14327	1
Gdi2	2.06569	0.094618	1	1.93459	-0.094618	1
Klf6	1.28342	-0.152487	1	1.42662	0.152487	1
Lyst	1.18319	0.123338	1	1.08618	-0.123338	1
Arid4b	1.19378	0.15544	1	1.07177	-0.15544	1
Psma2	1.25327	-0.100492	1	1.34376	0.100492	1
Elmo1	3.78995	0.281557	1	3.11804	-0.281557	1
Hist1h2ap	0.801014	-0.599431	1	1.21407	0.599431	1
Ripor2	1.28586	0.149607	1	1.15913	-0.149607	1
Nedd9	1.83834	0.151998	1	1.65449	-0.151998	1
Nol7	1.06014	0.0310657	1	1.03754	-0.0310657	1
Jarid2	1.99642	0.291516	1	1.63107	-0.291516	1
Atxn1	4.95928	-0.00137747	1	4.96436	0.00137747	1
Dek	1.23778	-0.14047	1	1.36448	0.14047	1
H2afy	1.46513	0.0781212	1	1.3879	-0.0781212	1
Hnrnpa0	1.46758	0.0842723	1	1.38429	-0.0842723	1
Hnrnpk	1.59307	0.160063	1	1.42572	-0.160063	1
Ctla2a	2.81455	-0.27015	1	3.39453	0.27015	1
Aopep	2.23518	0.170576	1	1.98592	-0.170576	1
Uqcrb	1.02266	-0.0700288	1	1.07357	0.0700288	1
Cast	1.06585	0.353553	1	0.833998	-0.353553	1
Ell2	1.43743	0.413565	1	1.07897	-0.413565	1
Glrx	1.05688	-0.117346	1	1.14652	0.117346	1
Fam172a	1.68596	0.322322	1	1.34827	-0.322322	1
Cox7c	3.03294	-0.301612	1	3.73858	0.301612	1
Rps23	15.5379	-0.18691	1	17.6887	0.18691	1
Tbca	0.879242	-0.188989	1	1.00242	0.188989	1
Iqgap2	1.07237	-0.0456742	1	1.10689	0.0456742	1
Nsa2	1.64685	-0.246183	1	1.9535	0.246183	1
Btf3	3.06309	-0.217216	1	3.56115	0.217216	1
Pik3r1	1.12696	0.134274	1	1.02674	-0.134274	1
Zswim6	2.1651	0.0802033	1	2.04807	-0.0802033	1
Pde4d	1.38609	-0.311368	1	1.72023	0.311368	1
Arl15	1.64603	-0.199591	1	1.89046	0.199591	1
Emb	4.87942	0.377997	1	3.75479	-0.377997	1
Rpl15	8.48847	-0.00251007	1	8.5039	0.00251007	1
Gng2	1.65418	-0.0639385	1	1.72924	0.0639385	1
Rps24	30.5942	0.0421406	1	29.7159	-0.0421406	1
Arf4	1.39831	0.0211445	1	1.37799	-0.0211445	1
Selenok	1.51402	0.0400828	1	1.47256	-0.0400828	1
Hnrnpc	1.18563	0.131102	1	1.08258	-0.131102	1
Trac	3.1682	-0.0645778	1	3.31348	0.0645778	1
Dad1	1.58899	0.332456	1	1.2618	-0.332456	1
Mrpl52	1.0414	-0.0784993	1	1.09969	0.0784993	1
Psme1	2.02332	-0.0562638	1	2.10391	0.0562638	1
Psme2	1.40157	0.00577718	1	1.396	-0.00577718	1
Nedd8	1.18808	0.0255302	1	1.16724	-0.0255302	1
Dleu2	1.28831	-0.143359	1	1.42302	0.143359	1
Ptk2b	1.15793	0.192443	1	1.01323	-0.192443	1
Itm2b	4.91528	-0.018936	1	4.98057	0.018936	1
Lcp1	3.61149	0.196245	1	3.15226	-0.196245	1
Tpt1	34.7956	0.0440654	1	33.7517	-0.0440654	1
Dnajc15	1.04059	-0.227611	1	1.21857	0.227611	1
Epsti1	2.09502	-0.210059	1	2.42364	0.210059	1
Elf1	2.33052	0.167482	1	2.07509	-0.167482	1
Gm10076	2.33867	0.197134	1	2.03996	-0.197134	1
Gpr183	1.30297	-0.126124	1	1.42212	0.126124	1
Fyb	4.96499	0.0552217	1	4.77883	-0.0552217	1
Nipbl	1.6664	0.175719	1	1.47526	-0.175719	1
Il7r	1.20437	0.427582	1	0.895242	-0.427582	1
Sub1	4.75964	-0.152152	1	5.28949	0.152152	1
Rpl30	16.7227	-0.0644242	1	17.4878	0.0644242	1
Vps13b	1.02429	0.0731602	1	0.973598	-0.0731602	1
Cox6c	2.817	-0.316327	1	3.50802	0.316327	1
Pabpc1	3.32058	0.251546	1	2.7893	-0.251546	1
Ywhaz	2.26452	0.106156	1	2.10391	-0.106156	1
Eif3e	1.27527	-0.0192428	1	1.29243	0.0192428	1
Trps1	2.41445	0.179605	1	2.13183	-0.179605	1
Eif3h	1.78619	-0.105601	1	1.92198	0.105601	1
Ext1	1.84241	0.190148	1	1.61486	-0.190148	1
Sntb1	2.00294	0.279594	1	1.64998	-0.279594	1
Ndufb9	1.07562	-0.00807766	1	1.08168	0.00807766	1
Gm2682	1.54662	0.128367	1	1.41491	-0.128367	1
Fam49b	1.73322	0.0852574	1	1.63377	-0.0852574	1
Phf20l1	1.33068	0.137604	1	1.20957	-0.137604	1
Sla	1.67944	0.303315	1	1.36088	-0.303315	1
Ago2	1.31683	0.109691	1	1.22038	-0.109691	1
Ly6e	3.22606	0.147463	1	2.91269	-0.147463	1
Ly6a	2.25637	-0.395539	1	2.96853	0.395539	1
Ly6c2	0.821386	-0.46133	1	1.13121	0.46133	1
Eef1d	1.28912	-0.0875783	1	1.36988	0.0875783	1
Dgat1	1.47898	-0.131504	1	1.62026	0.131504	1
Rpl8	12.0649	0.0651882	1	11.5328	-0.0651882	1
Myh9	2.57172	0.191201	1	2.25252	-0.191201	1
Il2rb	1.07481	-0.15516	1	1.19696	0.15516	1
Rac2	3.94151	-0.238629	1	4.65093	0.238629	1
Rpl3	8.10141	0.0404568	1	7.87795	-0.0404568	1
Grap2	7.81132	0.193279	1	6.8323	-0.193279	1
Tnrc6b	2.76077	0.226471	1	2.35969	-0.226471	1
Rbx1	1.23452	-0.149022	1	1.36898	0.149022	1
Smdt1	1.11311	-0.0639803	1	1.16363	0.0639803	1
Ndufa6	1.02347	-0.206054	1	1.18075	0.206054	1
Tspo	2.07791	0.00139915	1	2.07599	-0.00139915	1
Slc38a2	1.34209	-0.0370866	1	1.37709	0.0370866	1
Tmbim6	1.35023	0.238074	1	1.14472	-0.238074	1
Dip2b	1.70959	0.215258	1	1.47256	-0.215258	1
Nr4a1	1.39505	0.0656823	1	1.33296	-0.0656823	1
Pfdn5	3.21547	0.0320186	1	3.14506	-0.0320186	1
Prr13	1.25082	-0.173098	1	1.41041	0.173098	1
Pcbp2	1.50832	-0.117539	1	1.63647	0.117539	1
Atp5g2	1.84486	-0.176395	1	2.085	0.176395	1
Hnrnpa1	1.1074	-0.0443567	1	1.14202	0.0443567	1
Crebbp	1.26793	0.184158	1	1.1159	-0.184158	1
Litaf	1.0251	0.0957996	1	0.959188	-0.0957996	1
Tra2b	1.29319	-0.116756	1	1.40231	0.116756	1
Pak2	1.76093	0.0642857	1	1.68421	-0.0642857	1
Rpl35a	14.8648	-0.134272	1	16.3161	0.134272	1
Arhgap31	2.35171	0.331493	1	1.86884	-0.331493	1
Zbtb20	1.62159	0.39084	1	1.23659	-0.39084	1
Cd47	2.236	-0.267128	1	2.69113	0.267128	1
Cblb	4.96254	0.169332	1	4.41316	-0.169332	1
Alcam	1.08948	0.126548	1	0.997916	-0.126548	1
Rpl24	11.0838	-0.160932	1	12.3929	0.160932	1
Samsn1	3.29777	0.0524527	1	3.18018	-0.0524527	1
Nrip1	1.08296	0.278743	1	0.89254	-0.278743	1
D16Ertd472e	1.28586	0.150728	1	1.15823	-0.150728	1
Atp5j	1.68515	-0.0394464	1	1.73194	0.0394464	1
Son	2.59046	0.0684751	1	2.47047	-0.0684751	1
Atp5o	1.00473	0.0614604	1	0.96279	-0.0614604	1
Runx1	3.75409	0.255816	1	3.14415	-0.255816	1
Arid1b	1.03407	0.156513	1	0.927665	-0.156513	1
Psmb1	1.6004	-0.0320941	1	1.63647	0.0320941	1
Lnpep	1.04222	0.299606	1	0.846607	-0.299606	1
Srrm2	2.35497	0.262308	1	1.96341	-0.262308	1
Elob	2.53261	-0.176847	1	2.86315	0.176847	1
Atp6v0c	1.13511	0.0827859	1	1.07177	-0.0827859	1
Rps2	6.94756	-0.352503	1	8.87136	0.352503	1
Ube2i	1.25815	-0.160059	1	1.40591	0.160059	1
Dusp1	1.24675	0.06639	1	1.19065	-0.06639	1
Atp6v0e	1.2166	-0.054634	1	1.26361	0.054634	1
Rps10	18.0705	-0.0301974	1	18.4542	0.0301974	1
Rpl10a	7.06001	-0.120433	1	7.6753	0.120433	1
Srsf3	1.57921	0.0668805	1	1.50768	-0.0668805	1
Pim1	1.42602	-0.0948217	1	1.52299	0.0948217	1
Btbd9	1.39016	0.219023	1	1.19426	-0.219023	1
Ndufv3	0.977026	-0.308843	1	1.21047	0.308843	1
Brd4	1.14326	0.0314454	1	1.1186	-0.0314454	1
Hnrnpm	1.15059	0.279985	1	0.947479	-0.279985	1
Rps28	14.6994	-0.369289	1	18.9892	0.369289	1
Ndufa7	1.04792	-0.200337	1	1.20416	0.200337	1
Rps18	15.2576	0.0107741	1	15.1453	-0.0107741	1
H2-K1	10.8557	0.114158	1	10.0305	-0.114158	1
Psmb9	1.12207	0.0126259	1	1.1123	-0.0126259	1
Psmb8	2.86344	0.0148179	1	2.83433	-0.0148179	1
Clic1	2.76403	-0.207495	1	3.19189	0.207495	1
Ltb	2.3623	0.061797	1	2.26332	-0.061797	1
H2-D1	8.57974	0.00408293	1	8.55613	-0.00408293	1
H2-Q7	3.21791	0.257919	1	2.69113	-0.257919	1
H2-T23	0.974581	-0.237607	1	1.14922	0.237607	1
AY036118	2.50083	-0.148494	1	2.77219	0.148494	1
Runx2	1.09192	-0.268905	1	1.31584	0.268905	1
Hsp90ab1	4.9984	0.0796505	1	4.73019	-0.0796505	1
Ccnd3	1.0577	0.07221	1	1.00602	-0.07221	1
Tomm6	1.0471	-0.134139	1	1.14922	0.134139	1
Plcl2	1.17259	0.177657	1	1.03664	-0.177657	1
Satb1	2.72084	-0.14211	1	3.00275	0.14211	1
Rpl36	12.0494	-0.314066	1	14.9813	0.314066	1
Fbxl17	1.15304	0.203096	1	1.00152	-0.203096	1
Ankrd12	1.82367	0.195649	1	1.59234	-0.195649	1
Myl12b	2.46253	-0.0668254	1	2.57945	0.0668254	1
Myl12a	1.63544	-0.390685	1	2.14444	0.390685	1
Smchd1	2.2637	0.255789	1	1.89586	-0.255789	1
Birc6	1.30134	0.151267	1	1.17174	-0.151267	1
Srsf7	1.17585	0.213312	1	1.01413	-0.213312	1
Cox7a2l	1.57106	-0.0886148	1	1.6707	0.0886148	1
Zfp36l2	2.78848	-0.224601	1	3.25854	0.224601	1
Calm2	1.96139	-0.0367107	1	2.01204	0.0367107	1
Fbxo11	1.43091	0.0496647	1	1.38249	-0.0496647	1
Crem	2.14555	0.145966	1	1.93909	-0.145966	1
Kif5b	1.09029	0.128927	1	0.997015	-0.128927	1
Wac	1.21008	0.216774	1	1.04115	-0.216774	1
Rock1	1.81226	0.104954	1	1.68511	-0.104954	1
Rnf125	1.17911	0.0460983	1	1.14202	-0.0460983	1
Camk4	3.51289	0.190934	1	3.07751	-0.190934	1
Reep5	1.12126	-0.0745104	1	1.18075	0.0745104	1
Paip2	1.34046	0.16979	1	1.19155	-0.16979	1
Ndufa2	1.28097	-0.23319	1	1.50588	0.23319	1
Diaph1	1.71204	0.173887	1	1.51759	-0.173887	1
Ndfip1	4.01974	0.0206551	1	3.96284	-0.0206551	1
Arhgap26	1.18074	0.175172	1	1.04565	-0.175172	1
Nr3c1	4.67815	0.346593	1	3.67914	-0.346593	1
Tnfaip8	1.73159	-0.0144155	1	1.74905	0.0144155	1
Gramd3	3.58542	0.0311962	1	3.50892	-0.0311962	1
Lmnb1	1.65255	-0.171041	1	1.86073	0.171041	1
March3	1.11311	-0.0151861	1	1.12491	0.0151861	1
Rps14	18.1373	0.0348542	1	17.7058	-0.0348542	1
Csnk1a1	1.19623	0.12842	1	1.09428	-0.12842	1
Malt1	2.34926	0.0969188	1	2.19668	-0.0969188	1
Ldlrad4	1.3975	0.332606	1	1.1096	-0.332606	1
Mbd2	1.90923	0.168607	1	1.69862	-0.168607	1
Rpl17	15.6772	-0.0581434	1	16.3233	0.0581434	1
Smad7	1.24593	0.286568	1	1.02133	-0.286568	1
Atp5a1	1.43172	0.0779844	1	1.35637	-0.0779844	1
Cdk2ap2	1.17585	0.127582	1	1.07627	-0.127582	1
Ptprcap	2.12599	-0.0705615	1	2.2327	0.0705615	1
Ppp1ca	1.77967	-0.153486	1	1.97962	0.153486	1
Sf3b2	1.02184	-0.00561769	1	1.02584	0.00561769	1
Cfl1	4.32287	-0.216653	1	5.0238	0.216653	1
Malat1	96.367	0.269571	1	79.9494	-0.269571	1
Fau	27.2508	-0.197419	1	31.2497	0.197419	1
Prdx5	1.53358	-0.291286	1	1.87695	0.291286	1
Cox8a	3.5569	-0.161679	1	3.97905	0.161679	1
Rtn3	1.10985	0.167636	1	0.988008	-0.167636	1
Slc3a2	1.45372	0.0335556	1	1.42032	-0.0335556	1
Eef1g	1.52054	0.00455856	1	1.51579	-0.00455856	1
Ahnak	2.27592	0.385727	1	1.74185	-0.385727	1
Fth1	11.8645	0.0693464	1	11.3085	-0.0693464	1
Tmem258	0.930578	-0.298544	1	1.14472	0.298544	1
Cd5	1.55721	0.357852	1	1.21497	-0.357852	1
Cd6	1.57595	0.240517	1	1.33386	-0.240517	1
AW112010	9.53395	0.0205153	1	9.40004	-0.0205153	1
Ms4a4b	4.5494	-0.138317	1	5.00759	0.138317	1
Gm8369	1.02184	0.246825	1	0.861017	-0.246825	1
Ms4a6b	2.23192	0.0864821	1	2.10211	-0.0864821	1
Lpxn	1.50832	-0.119918	1	1.63918	0.119918	1
Tle4	1.07725	0.248046	1	0.90695	-0.248046	1
Ostf1	1.65988	-0.261164	1	1.98953	0.261164	1
Anxa1	1.50669	-0.367109	1	1.94359	0.367109	1
Dock8	1.78211	0.327244	1	1.42032	-0.327244	1
Jak2	1.96383	0.364075	1	1.52569	-0.364075	1
Uhrf2	1.19867	0.372263	1	0.925864	-0.372263	1
Tnks2	1.01044	0.224624	1	0.86462	-0.224624	1
Got1	1.07399	0.173834	1	0.951983	-0.173834	1
Atp5md	1.93042	-0.24137	1	2.28224	0.24137	1
Mxi1	1.32905	-0.109376	1	1.43383	0.109376	1
Dusp5	1.80738	-0.127267	1	1.97422	0.127267	1
Pdcd4	1.54988	0.13324	1	1.41311	-0.13324	1
Ablim1	1.84567	0.107601	1	1.71303	-0.107601	1
Rbm3	3.64246	-0.397268	1	4.79774	0.397268	1
Cybb	1.118	-0.200936	1	1.28522	0.200936	1
Ndufb11	1.15222	-0.0407245	1	1.18525	0.0407245	1
Dock11	1.01207	0.106052	1	0.940274	-0.106052	1
Slc25a5	1.3372	-0.170392	1	1.50498	0.170392	1
Ndufa1	1.08377	-0.237652	1	1.27802	0.237652	1
Stag2	1.14815	0.374694	1	0.885335	-0.374694	1
Cd40lg	1.16445	-0.32603	1	1.45995	0.32603	1
Ssr4	0.994953	-0.082768	1	1.05376	0.082768	1
Rpl10	5.52561	-0.262462	1	6.62875	0.262462	1
Msn	2.21073	0.192484	1	1.93459	-0.192484	1
Il2rg	1.19867	0.0607479	1	1.14922	-0.0607479	1
Ogt	1.26549	0.255376	1	1.06006	-0.255376	1
Rps4x	12.4968	0.0270184	1	12.2659	-0.0270184	1
Xist	1.94998	0.305326	1	1.57793	-0.305326	1
Atrx	1.28179	0.383191	1	0.982605	-0.383191	1
Cox7b	1.57514	-0.0809883	1	1.66619	0.0809883	1
P2ry10	1.41461	0.333865	1	1.1222	-0.333865	1
Rpl36a	4.69282	-0.235971	1	5.52726	0.235971	1
Sh3kbp1	3.50067	0.203744	1	3.03968	-0.203744	1
Tmsb4x	85.1683	-0.0400833	1	87.5752	0.0400833	1
mt-Nd1	6.11395	-0.132689	1	6.70351	0.132689	1
mt-Co1	23.0811	0.0030086	1	23.0349	-0.0030086	1
mt-Co2	20.2788	-0.0259894	1	20.6491	0.0259894	1
mt-Atp6	24.8233	0.0574408	1	23.8563	-0.0574408	1
mt-Co3	26.9729	0.0638099	1	25.808	-0.0638099	1
mt-Nd3	2.3786	-0.313318	1	2.95592	0.313318	1
mt-Nd4	5.25508	0.155186	1	4.71938	-0.155186	1
mt-Cytb	10.8214	0.122875	1	9.93863	-0.122875	1

## Sheet: Lung_CD4_WT vs BLT
FeatureName	Wild-type Average	Wild-type Log2 Fold Change	Wild-type P-Value	BLT Average	BLT Log2 Fold Change	BLT P-Value
Gm47283	1.43619	2.08283	2.69463e-11	0.33865	-2.08283	2.69463e-11
Gm11808	0.330824	-1.77782	6.86455e-10	1.13539	1.77782	6.86455e-10
Cmss1	4.62131	1.80085	1.31586e-09	1.32609	-1.80085	1.31586e-09
Antxr2	1.59866	1.37783	3.0842e-05	0.614878	-1.37783	3.0842e-05
Gm42418	28.3506	1.32048	3.8002e-05	11.3524	-1.32048	3.8002e-05
Eea1	1.483	1.27414	0.000411389	0.612912	-1.27414	0.000411389
Uba52	2.07896	-1.06306	0.00186859	4.34445	1.06306	0.00186859
Tmsb10	10.3924	-1.03086	0.00252518	21.2366	1.03086	0.00252518
Stat1	1.93617	1.07377	0.00341374	0.919614	-1.07377	0.00341374
Cdk8	1.39568	1.01976	0.00538557	0.688113	-1.01976	0.00538557
Nlrc5	1.39607	0.923591	0.016772	0.73579	-0.923591	0.016772
Gm20275	1.39568	0.918377	0.0219565	0.738247	-0.918377	0.0219565
Gm15283	1.29458	0.904126	0.0225361	0.691554	-0.904126	0.0225361
Tox	2.76775	0.927685	0.0243869	1.45487	-0.927685	0.0243869
Itga4	2.62142	0.864513	0.0307338	1.43963	-0.864513	0.0307338
Ccr5	1.23007	0.856248	0.0427554	0.679266	-0.856248	0.0427554
Rps2	5.07919	-0.792971	0.0446274	8.80146	0.792971	0.0446274
Rpl10	4.80265	-0.786219	0.047133	8.28341	0.786219	0.047133
Atxn7l1	1.36893	0.804755	0.0534363	0.783466	-0.804755	0.0534363
Rgcc	0.734422	-0.810364	0.0559495	1.28825	0.810364	0.0559495
Tnfsf8	1.26783	0.92724	0.059084	0.666487	-0.92724	0.059084
Ifi203	1.73358	0.786833	0.0598599	1.00465	-0.786833	0.0598599
Fos	0.896883	-0.849173	0.0598599	1.61608	0.849173	0.0598599
Atp5md	1.60967	-0.761559	0.0598599	2.72935	0.761559	0.0598599
Msi2	1.90076	0.78437	0.0603791	1.10344	-0.78437	0.0603791
Atf7ip	1.01096	0.790177	0.0609696	0.584405	-0.790177	0.0609696
Gm11290	0.661648	-0.834392	0.0609696	1.18011	0.834392	0.0609696
Ost4	0.615624	-0.762248	0.0631155	1.04446	0.762248	0.0631155
Arid5b	2.79489	0.774492	0.0693752	1.63378	-0.774492	0.0693752
Klf2	0.585334	-0.803431	0.0706379	1.02185	0.803431	0.0706379
Tomm6	0.835518	-0.726863	0.0829455	1.38311	0.726863	0.0829455
Hip1	1.13959	0.747109	0.0918462	0.678774	-0.747109	0.0918462
Lmna	0.863447	-0.735243	0.0946971	1.43766	0.735243	0.0946971
Cd5	2.34134	0.717866	0.100838	1.42341	-0.717866	0.100838
Rps27	21.871	-0.688421	0.103077	35.2491	0.688421	0.103077
Vti1a	1.10222	0.722174	0.104712	0.667961	-0.722174	0.104712
Paxbp1	1.28632	0.714984	0.112656	0.783466	-0.714984	0.112656
Kmt2a	1.50739	0.696609	0.116526	0.929936	-0.696609	0.116526
Rpl39	14.3372	-0.67134	0.116526	22.835	0.67134	0.116526
Mndal	1.96724	0.698556	0.116927	1.21206	-0.698556	0.116927
Dusp1	0.964936	-0.694629	0.120106	1.56202	0.694629	0.120106
Raet1e	1.40984	0.692963	0.121377	0.871938	-0.692963	0.121377
Atp8b4	1.05266	0.714271	0.121613	0.64142	-0.714271	0.121613
AU020206	3.08756	0.687288	0.121794	1.91738	-0.687288	0.121794
Macf1	1.98966	0.687677	0.122279	1.23516	-0.687677	0.122279
Utrn	2.92392	0.686203	0.122701	1.81711	-0.686203	0.122701
Srsf2	0.657714	-0.675015	0.125965	1.05036	0.675015	0.125965
Stk39	1.06367	0.691128	0.12746	0.658623	-0.691128	0.12746
Etv6	1.58253	0.690328	0.134803	0.980561	-0.690328	0.134803
Btg1	5.37383	-0.652843	0.1368	8.45003	0.652843	0.1368
Inpp4b	10.2748	0.670493	0.138094	6.45598	-0.670493	0.138094
Stat4	6.3246	0.668527	0.13913	3.97926	-0.668527	0.13913
Nsd1	1.1211	0.674262	0.141151	0.702367	-0.674262	0.141151
Ier2	1.00231	-0.656975	0.142057	1.58069	0.656975	0.142057
Itpr2	1.5605	0.670109	0.142143	0.980561	-0.670109	0.142143
Prrc2b	1.04676	0.66801	0.146212	0.658623	-0.66801	0.146212
Nfatc1	1.04125	0.674457	0.146212	0.652233	-0.674457	0.146212
Rgs2	1.6195	-0.657204	0.14902	2.55437	0.657204	0.14902
H2-T23	0.943694	-0.647441	0.149837	1.47846	0.647441	0.149837
Tpr	2.08565	0.654262	0.152974	1.32511	-0.654262	0.152974
Sp100	1.81344	0.654301	0.153599	1.1521	-0.654301	0.153599
Vps54	2.20563	0.655334	0.154554	1.40031	-0.655334	0.154554
Myh9	3.31335	0.646966	0.154554	2.11595	-0.646966	0.154554
Rpl35	5.48004	-0.626622	0.159474	8.46183	0.626622	0.159474
Cebpb	0.808375	-0.641434	0.16045	1.26121	0.641434	0.16045
Malt1	2.95775	0.640567	0.170936	1.89723	-0.640567	0.170936
Nedd9	1.9873	0.636328	0.173737	1.27842	-0.636328	0.173737
Rpl9	10.3448	-0.611944	0.17419	15.8119	0.611944	0.17419
Hnrnpu	1.77646	0.631369	0.17433	1.14669	-0.631369	0.17433
Ifi27l2a	5.97726	0.647071	0.174648	3.81706	-0.647071	0.174648
Rps29	22.6766	-0.608942	0.17634	34.5885	0.608942	0.17634
Tank	1.51919	0.64303	0.176675	0.972697	-0.64303	0.176675
Top2b	1.10222	0.632716	0.177076	0.710723	-0.632716	0.177076
Bcl2a1d	1.18483	-0.624129	0.177156	1.82645	0.624129	0.177156
Fosb	0.662828	-0.644145	0.177922	1.0361	0.644145	0.177922
Sesn3	1.0267	0.637952	0.178247	0.659606	-0.637952	0.178247
Rel	1.65884	0.650361	0.181522	1.05675	-0.650361	0.181522
Baz1a	1.83782	0.627555	0.181522	1.18945	-0.627555	0.181522
Ddx24	1.39489	0.620225	0.186588	0.907326	-0.620225	0.186588
Rps28	14.0201	-0.592855	0.193045	21.1477	0.592855	0.193045
Rnf19a	1.11638	0.61957	0.19309	0.726451	-0.61957	0.19309
Gtf2i	1.07823	0.621052	0.193178	0.700892	-0.621052	0.193178
Chd4	1.40118	0.615049	0.1932	0.914699	-0.615049	0.1932
Rasa1	1.12622	0.621528	0.193407	0.731857	-0.621528	0.193407
Snu13	0.671876	-0.60254	0.193903	1.02037	0.60254	0.193903
Gphn	1.05817	0.618437	0.194488	0.689096	-0.618437	0.194488
Ncoa2	2.70127	0.604704	0.195882	1.77631	-0.604704	0.195882
Prkcq	1.56955	0.613438	0.195882	1.02578	-0.613438	0.195882
Chchd2	1.99635	-0.590559	0.195882	3.00656	0.590559	0.195882
Ppm1h	1.60692	0.609866	0.195882	1.05281	-0.609866	0.195882
Ubc	2.64109	-0.582075	0.202757	3.95419	0.582075	0.202757
Slc38a2	0.983818	-0.587393	0.206274	1.47846	0.587393	0.206274
Mycbp2	2.07503	0.594373	0.206862	1.37426	-0.594373	0.206862
Galnt2	1.21433	0.599725	0.210182	0.80116	-0.599725	0.210182
Irf2	1.11678	0.596855	0.211245	0.738247	-0.596855	0.211245
Arhgef3	1.16556	0.600192	0.214557	0.768721	-0.600192	0.214557
Zfp36l2	3.10802	-0.573781	0.218258	4.62658	0.573781	0.218258
Srrm2	2.78781	0.58199	0.218665	1.86233	-0.58199	0.218665
Atxn1	6.95045	0.580657	0.221015	4.64771	-0.580657	0.221015
Tln1	2.10768	0.580728	0.222124	1.40916	-0.580728	0.222124
Phf21a	1.11048	0.585827	0.226195	0.739722	-0.585827	0.226195
Lcp1	3.35702	0.575279	0.226195	2.25308	-0.575279	0.226195
Atrx	1.5428	0.57969	0.226195	1.03217	-0.57969	0.226195
Alcam	1.38427	0.609982	0.229589	0.906835	-0.609982	0.229589
Plcl2	1.63091	0.576424	0.233091	1.09361	-0.576424	0.233091
Aopep	2.88458	0.570826	0.2383	1.94195	-0.570826	0.2383
Sla	2.07857	0.567222	0.242609	1.40277	-0.567222	0.242609
Dyrk1a	1.07744	0.570315	0.242639	0.725468	-0.570315	0.242639
Prpf4b	1.03968	0.568546	0.243069	0.700892	-0.568546	0.243069
Rpl29	4.53555	-0.54628	0.244343	6.62407	0.54628	0.244343
Ndufb1-ps	1.5841	-0.548691	0.245285	2.31747	0.548691	0.245285
Themis	4.81721	0.55786	0.2497	3.27247	-0.55786	0.2497
Fth1	9.96996	-0.544299	0.249876	14.5408	0.544299	0.249876
Rpl38	13.5532	-0.540439	0.250797	19.7139	0.540439	0.250797
Ubr2	1.01647	0.564577	0.254266	0.68713	-0.564577	0.254266
Runx1	4.60833	0.555209	0.254658	3.13632	-0.555209	0.254658
Fyn	3.08205	0.553677	0.255351	2.09973	-0.553677	0.255351
St6galnac3	4.51982	0.558771	0.257393	3.06849	-0.558771	0.257393
Rps25	5.70701	-0.535021	0.258545	8.27014	0.535021	0.258545
Fbxl17	1.56011	0.556494	0.258545	1.06068	-0.556494	0.258545
Prdx6	1.19073	-0.541267	0.259538	1.73306	0.541267	0.259538
Arf4	1.23164	-0.541608	0.260258	1.79303	0.541608	0.260258
Selenok	1.12818	-0.539195	0.260258	1.63968	0.539195	0.260258
Rabgap1l	6.5563	0.547519	0.261221	4.48601	-0.547519	0.261221
Dock8	2.28037	0.548517	0.261221	1.55907	-0.548517	0.261221
Acin1	1.13527	0.551198	0.261633	0.774619	-0.551198	0.261633
Trip12	1.08452	0.55171	0.262011	0.739722	-0.55171	0.262011
Rpl36a	3.97579	-0.530598	0.266353	5.74378	0.530598	0.266353
Vps13b	1.30402	0.548284	0.266585	0.891598	-0.548284	0.266585
Rpl41	12.8451	-0.526499	0.268139	18.5043	0.526499	0.268139
Fnbp1	3.53876	0.538786	0.272265	2.43592	-0.538786	0.272265
Snrpf	1.19427	-0.529604	0.272265	1.72421	0.529604	0.272265
Cd27	1.00663	0.550557	0.274548	0.68713	-0.550557	0.274548
Cd69	0.956282	-0.542905	0.275606	1.39343	0.542905	0.275606
Rps21	17.7496	-0.520726	0.276794	25.4676	0.520726	0.276794
Il12rb2	1.89722	0.549594	0.27686	1.29611	-0.549594	0.27686
Atp5mpl	1.08531	-0.527363	0.27686	1.56447	0.527363	0.27686
Ccnd3	1.40394	0.54388	0.27715	0.962867	-0.54388	0.27715
Lgals1	4.74168	-0.523631	0.281502	6.81724	0.523631	0.281502
S100a11	3.6666	-0.520225	0.283024	5.25915	0.520225	0.283024
Arhgap30	1.03338	0.537717	0.283059	0.711706	-0.537717	0.283059
Ankrd12	2.29571	0.533843	0.284655	1.58561	-0.533843	0.284655
Slfn2	3.08795	0.53067	0.285471	2.13757	-0.53067	0.285471
Ikzf2	1.87401	0.58362	0.285548	1.2504	-0.58362	0.285548
Ubb	9.33349	-0.515606	0.28571	13.3445	0.515606	0.28571
Lrba	1.93263	0.52998	0.290401	1.33838	-0.52998	0.290401
Gm2682	2.34055	0.541328	0.290453	1.60822	-0.541328	0.290453
Uqcrb	0.888623	-0.51949	0.290934	1.27399	0.51949	0.290934
Snrpg	2.42513	-0.512431	0.293707	3.45973	0.512431	0.293707
Lcp2	1.56561	0.527894	0.293707	1.08574	-0.527894	0.293707
Dleu2	1.36381	0.540852	0.293707	0.937308	-0.540852	0.293707
Cblb	7.26594	0.525573	0.294513	5.0478	-0.525573	0.294513
Ptprc	10.4782	0.519599	0.295904	7.30973	-0.519599	0.295904
Prkch	4.57686	0.522671	0.296716	3.18596	-0.522671	0.296716
Cd6	2.37281	0.523223	0.303039	1.65098	-0.523223	0.303039
Jak2	2.33347	0.526855	0.303039	1.61952	-0.526855	0.303039
Crip1	9.1608	-0.514107	0.303077	13.084	0.514107	0.303077
Rgs1	3.62884	-0.513699	0.305011	5.18149	0.513699	0.305011
Rpl22l1	2.08171	-0.50543	0.308967	2.95545	0.50543	0.308967
Inpp5d	2.92628	0.51441	0.309693	2.04861	-0.51441	0.309693
Rab43	1.01804	0.522133	0.309693	0.708757	-0.522133	0.309693
Cd247	2.4684	0.516772	0.310012	1.7252	-0.516772	0.310012
Ppp1r16b	3.52695	0.51345	0.310012	2.47082	-0.51345	0.310012
Ahnak	4.61266	0.510293	0.313234	3.23856	-0.510293	0.313234
Wapl	1.06603	0.515462	0.313502	0.74562	-0.515462	0.313502
Sec61g	1.60692	-0.496207	0.319448	2.26684	0.496207	0.319448
Stag2	1.33352	0.508459	0.321505	0.937308	-0.508459	0.321505
Runx2	2.26109	0.510586	0.32207	1.58708	-0.510586	0.32207
Gramd3	4.91673	0.505247	0.32244	3.46416	-0.505247	0.32244
Rpl35a	12.0336	-0.48927	0.322936	16.8937	0.48927	0.322936
Calm2	1.7977	-0.492693	0.324608	2.5298	0.492693	0.324608
Tut7	1.01214	0.507764	0.324899	0.711706	-0.507764	0.324899
Sub1	4.07689	-0.491162	0.324899	5.731	0.491162	0.324899
Rap1gds1	1.10694	0.510194	0.325803	0.777076	-0.510194	0.325803
Ptpn22	6.28684	0.496491	0.329783	4.45652	-0.496491	0.329783
Gm8369	1.22653	0.5076	0.329851	0.862599	-0.5076	0.329851
Slco3a1	2.04474	0.501227	0.331022	1.44455	-0.501227	0.331022
Rpl37a	20.0107	-0.483638	0.331191	27.9831	0.483638	0.331191
Arid1b	1.42046	0.498801	0.33531	1.00514	-0.498801	0.33531
D8Ertd738e	1.42439	-0.484462	0.3374	1.99307	0.484462	0.3374
Fam172a	2.16707	0.49516	0.3374	1.53744	-0.49516	0.3374
Prex1	1.5963	0.493915	0.338441	1.13342	-0.493915	0.338441
Wipf1	1.42164	0.494369	0.338909	1.00907	-0.494369	0.338909
Abcb1a	1.31976	0.499552	0.338909	0.933376	-0.499552	0.338909
Mpp7	1.73515	0.510484	0.340582	1.21796	-0.510484	0.340582
Tnik	2.12734	0.489836	0.342031	1.51483	-0.489836	0.342031
Fndc3a	1.03574	0.49785	0.342762	0.733332	-0.49785	0.342762
Thada	1.2694	0.498395	0.343085	0.898479	-0.498395	0.343085
Rpl22	6.34427	-0.473185	0.344253	8.80785	0.473185	0.344253
Lrch1	1.18522	0.493963	0.344253	0.841464	-0.493963	0.344253
Exoc4	2.14505	0.488745	0.344483	1.52859	-0.488745	0.344483
Rps15a	18.3436	-0.472012	0.344483	25.4459	0.472012	0.344483
Ripor2	1.47986	0.496456	0.344483	1.04888	-0.496456	0.344483
Tmem258	0.837091	-0.47955	0.345456	1.16733	0.47955	0.345456
Slc9a9	3.91954	0.484464	0.3459	2.8016	-0.484464	0.3459
Ubl5	1.88739	-0.473945	0.346746	2.62171	0.473945	0.346746
Gapdh	2.68947	-0.473046	0.347282	3.73351	0.473046	0.347282
Fam169b	1.40433	0.492237	0.348501	0.998256	-0.492237	0.348501
Eif3a	1.22535	0.483389	0.353679	0.876361	-0.483389	0.353679
Fbxo11	1.92909	0.484033	0.356132	1.37918	-0.484033	0.356132
Camk2d	1.11442	0.487437	0.356847	0.794771	-0.487437	0.356847
Eif4g3	1.02158	0.480898	0.361114	0.731857	-0.480898	0.361114
Ascc3	1.22495	0.479695	0.362334	0.878327	-0.479695	0.362334
Samhd1	1.71509	0.482117	0.363813	1.22779	-0.482117	0.363813
Ube2s	0.867381	-0.468412	0.364273	1.20027	0.468412	0.364273
Zfp292	1.11756	0.477308	0.365034	0.802635	-0.477308	0.365034
Fam129a	1.02512	0.484919	0.365819	0.732349	-0.484919	0.365819
Rps23	13.6865	-0.458604	0.365819	18.8101	0.458604	0.365819
2410006H16Rik	1.28081	-0.466846	0.368786	1.77042	0.466846	0.368786
Neurl3	2.2603	0.475659	0.368792	1.62542	-0.475659	0.368792
Eif1	7.29977	-0.456587	0.369397	10.0184	0.456587	0.369397
Tbca	0.762744	-0.464766	0.369397	1.05281	0.464766	0.369397
Btf3	2.64581	-0.457778	0.369397	3.63422	0.457778	0.369397
Grb2	1.60141	0.470659	0.369998	1.15554	-0.470659	0.369998
Hspe1	0.841025	-0.464874	0.370122	1.16095	0.464874	0.370122
Cyld	1.29812	0.471164	0.37167	0.936325	-0.471164	0.37167
Rpl27a	14.9941	-0.453773	0.371986	20.5382	0.453773	0.371986
Rps11	13.4682	-0.453595	0.372241	18.4459	0.453595	0.372241
Cdkn1b	1.25524	0.468867	0.372809	0.906835	-0.468867	0.372809
Arhgap45	1.91886	0.466123	0.373332	1.38901	-0.466123	0.373332
Myl12a	1.65687	-0.456108	0.375009	2.27323	0.456108	0.375009
Itpr1	2.76106	0.46667	0.379509	1.99799	-0.46667	0.379509
Lnpep	1.39882	0.465426	0.379509	1.013	-0.465426	0.379509
Epsti1	3.02187	0.464082	0.380796	2.19066	-0.464082	0.380796
Zfand3	1.22771	0.467683	0.380796	0.887666	-0.467683	0.380796
Ppia	6.97838	-0.447257	0.383914	9.51562	0.447257	0.383914
Rps3a1	12.1453	-0.445912	0.385823	16.5457	0.445912	0.385823
Stat3	2.35511	0.460967	0.388108	1.71094	-0.460967	0.388108
Smc4	1.04361	0.46686	0.388155	0.754958	-0.46686	0.388155
Uqcrh	2.61552	-0.445818	0.389117	3.56295	0.445818	0.389117
Maml2	3.98444	0.458167	0.389356	2.9004	-0.458167	0.389356
Rps16	16.0511	-0.443232	0.389921	21.826	0.443232	0.389921
Zcchc7	1.81462	0.457221	0.391667	1.32167	-0.457221	0.391667
Arid4a	1.02866	0.461152	0.391692	0.747094	-0.461152	0.391692
Arhgap26	1.53611	0.459903	0.391692	1.11671	-0.459903	0.391692
Rpl37	14.6475	-0.442162	0.391806	19.9027	0.442162	0.391806
Junb	7.974	-0.445096	0.393425	10.857	0.445096	0.393425
Sntb1	2.67138	0.457874	0.393425	1.9449	-0.457874	0.393425
Ndufa1	0.865414	-0.447268	0.393776	1.18011	0.447268	0.393776
Spn	1.00663	0.457705	0.395692	0.73284	-0.457705	0.395692
Rpl30	14.2955	-0.438042	0.397179	19.3689	0.438042	0.397179
Elmo1	4.88329	0.448289	0.397903	3.57917	-0.448289	0.397903
Thrap3	1.14589	0.452038	0.401933	0.837532	-0.452038	0.401933
Foxn3	1.9578	0.45187	0.401933	1.43128	-0.45187	0.401933
Arap2	2.6226	0.450371	0.402678	1.91934	-0.450371	0.402678
Rpl7	6.50712	-0.435574	0.403914	8.80146	0.435574	0.403914
Stk4	2.73392	0.448168	0.404692	2.00388	-0.448168	0.404692
Cast	1.31228	0.450192	0.404692	0.960409	-0.450192	0.404692
Skap1	8.40002	0.444087	0.404954	6.17483	-0.444087	0.404954
Ttc39c	1.12504	0.45894	0.405248	0.818363	-0.45894	0.405248
Rps27a	11.7012	-0.433804	0.405754	15.8074	0.433804	0.405754
H3f3a	3.73937	-0.432846	0.408407	5.04829	0.432846	0.408407
Sept7	1.40315	0.445598	0.409165	1.0302	-0.445598	0.409165
Rps5	9.77328	-0.430948	0.410588	13.1769	0.430948	0.410588
Cox6c	2.37241	-0.431877	0.413745	3.20071	0.431877	0.413745
Rplp2	11.3833	-0.428982	0.414703	15.3267	0.428982	0.414703
Slc4a7	1.04204	0.448815	0.414761	0.763314	-0.448815	0.414761
Lrrfip1	1.46255	0.443452	0.415434	1.07542	-0.443452	0.415434
Birc6	1.65373	0.440575	0.416492	1.21845	-0.440575	0.416492
Atp2b4	1.54122	0.443277	0.416969	1.13342	-0.443277	0.416969
Tcf25	1.08609	0.442308	0.41731	0.799194	-0.442308	0.41731
Ndufa3	0.994046	-0.432095	0.419782	1.34133	0.432095	0.419782
Dynll1	1.12622	-0.432166	0.419822	1.51975	0.432166	0.419822
Rpl36al	3.01125	-0.427244	0.419822	4.04955	0.427244	0.419822
Ets1	7.45947	0.433174	0.422305	5.52506	-0.433174	0.422305
Peak1	1.50975	0.441941	0.422665	1.1113	-0.441941	0.422665
Rpl23	15.9854	-0.423384	0.423202	21.4396	0.423384	0.423202
Camk1d	2.86727	0.435033	0.423934	2.12086	-0.435033	0.423934
Rpl18a	14.0642	-0.422727	0.424666	18.8543	0.422727	0.424666
Sem1	1.67182	-0.425898	0.424768	2.2462	0.425898	0.424768
Cox17	1.49245	-0.427427	0.425456	2.00732	0.427427	0.425456
Itsn2	1.19191	0.436228	0.427713	0.880785	-0.436228	0.427713
Smarca5	1.43383	0.43476	0.428161	1.06068	-0.43476	0.428161
Rps24	24.3704	-0.419764	0.430658	32.6038	0.419764	0.430658
Itpkb	5.50954	0.429782	0.431066	4.09034	-0.429782	0.431066
Mllt3	2.16314	0.430716	0.431066	1.60478	-0.430716	0.431066
Cox7a2	1.25721	-0.422681	0.431066	1.68539	0.422681	0.431066
Rps26	7.96456	-0.417712	0.431066	10.6402	0.417712	0.431066
mt-Cytb	9.15647	-0.418601	0.431066	12.2401	0.418601	0.431066
Tnfrsf1b	1.66435	0.430164	0.434014	1.23516	-0.430164	0.434014
Rps4x	9.71624	-0.415136	0.434182	12.9572	0.415136	0.434182
Ankrd44	4.48009	0.424669	0.434604	3.33784	-0.424669	0.434604
Rplp1	17.6777	-0.41415	0.435238	23.558	0.41415	0.435238
Atp6v0c	0.812309	-0.421657	0.435525	1.0882	0.421657	0.435525
Ppib	1.46963	-0.416783	0.436261	1.96211	0.416783	0.436261
Rpl36	11.3031	-0.412809	0.437583	15.049	0.412809	0.437583
mt-Nd1	5.79906	-0.413119	0.438298	7.7226	0.413119	0.438298
Rpl34	13.7373	-0.411889	0.438307	18.2783	0.411889	0.438307
Rpl21	9.63284	-0.412222	0.438307	12.82	0.412222	0.438307
Ssh2	3.60524	0.423824	0.438307	2.68757	-0.423824	0.438307
Susd6	1.73948	0.423843	0.441127	1.2966	-0.423843	0.441127
Mif	0.900817	-0.419761	0.441749	1.20518	0.419761	0.441749
Rps7	12.032	-0.409597	0.443947	15.9839	0.409597	0.443947
Prrc2c	3.08913	0.419576	0.444119	2.3096	-0.419576	0.444119
Dock11	1.2462	0.424451	0.445298	0.928461	-0.424451	0.445298
Eif3f	1.78197	-0.410993	0.445586	2.36957	0.410993	0.445586
Hnrnpa0	1.34651	-0.411427	0.445689	1.79106	0.411427	0.445689
Ndufa6	0.872101	-0.414382	0.445689	1.16242	0.414382	0.445689
Sgms1	1.29773	0.42748	0.445835	0.964833	-0.42748	0.445835
Asxl2	1.07154	0.422851	0.448119	0.799194	-0.422851	0.448119
Tnrc6b	3.19377	0.416071	0.448336	2.39365	-0.416071	0.448336
Atp5e	2.90661	-0.405734	0.450537	3.85098	0.405734	0.450537
Xrn2	1.10183	0.419383	0.451356	0.82377	-0.419383	0.451356
Tomm7	1.51998	-0.407402	0.451356	2.01617	0.407402	0.451356
1810037I17Rik	0.938581	-0.409684	0.451588	1.24696	0.409684	0.451588
Aak1	1.57663	0.416015	0.452917	1.18159	-0.416015	0.452917
Ubald2	1.0381	-0.412762	0.452917	1.38212	0.412762	0.452917
Tex2	2.40978	0.4135	0.457484	1.80925	-0.4135	0.457484
S100a4	6.9894	-0.401409	0.459914	9.23251	0.401409	0.459914
Eef1a1	17.6836	-0.395037	0.459914	23.2558	0.395037	0.459914
Ccm2	1.05226	0.414517	0.459914	0.789364	-0.414517	0.459914
Usp34	1.28986	0.409192	0.459914	0.971223	-0.409192	0.459914
Ctla2a	3.10487	-0.402556	0.459914	4.10459	0.402556	0.459914
Dusp5	2.29099	-0.398346	0.45998	3.01983	0.398346	0.45998
Snrpe	1.16319	-0.398115	0.461913	1.53302	0.398115	0.461913
Ppp1r12a	3.57967	0.401735	0.463818	2.70969	-0.401735	0.463818
Fryl	3.98916	0.402606	0.465159	3.01787	-0.402606	0.465159
Map4k4	1.05856	0.407936	0.465775	0.79772	-0.407936	0.465775
Gas5	1.76426	-0.394548	0.46666	2.31943	0.394548	0.46666
Rab10	1.44721	0.404061	0.46666	1.09361	-0.404061	0.46666
Rps3	10.0805	-0.389898	0.466882	13.2098	0.389898	0.466882
Chd2	2.28941	0.402044	0.467002	1.73257	-0.402044	0.467002
Klf6	1.77174	-0.397895	0.470937	2.33467	0.397895	0.470937
Lck	2.55415	0.396429	0.471904	1.94048	-0.396429	0.471904
Cyth4	1.00742	0.401951	0.473432	0.762331	-0.401951	0.473432
Srgn	6.64559	-0.387529	0.474534	8.69431	0.387529	0.474534
Clint1	2.81456	0.39529	0.474579	2.14003	-0.39529	0.474579
Pitpnc1	3.477	0.396054	0.475169	2.64235	-0.396054	0.475169
Bcl2a1b	2.2308	-0.392646	0.47627	2.9289	0.392646	0.47627
Rpl10a	5.58035	-0.385043	0.476302	7.2881	0.385043	0.476302
Rpl26	8.97945	-0.383771	0.477668	11.7171	0.383771	0.477668
Jund	4.83727	-0.385546	0.479082	6.31983	0.385546	0.479082
H2afz	2.50223	-0.390262	0.479421	3.27984	0.390262	0.479421
Itgb1	2.53212	0.39973	0.482907	1.91934	-0.39973	0.482907
Sytl2	1.18208	0.395599	0.485548	0.898479	-0.395599	0.485548
BC031181	0.771398	-0.386599	0.485947	1.00858	0.386599	0.485947
S100a13	1.27609	-0.382128	0.487258	1.66327	0.382128	0.487258
Hcst	3.07812	-0.38007	0.487421	4.00629	0.38007	0.487421
Hectd1	1.24777	0.390088	0.488027	0.952054	-0.390088	0.488027
Col4a3bp	1.19466	0.390512	0.491539	0.911258	-0.390512	0.491539
Rps10	13.6417	-0.374001	0.492164	17.6806	0.374001	0.492164
Arpc4	0.823717	-0.380553	0.492679	1.07247	0.380553	0.492679
Rpl32	13.8934	-0.373574	0.49274	18.0015	0.373574	0.49274
Atp5g2	1.41928	-0.377252	0.49274	1.84365	0.377252	0.49274
Ndufb11	0.887443	-0.379445	0.492797	1.15456	0.379445	0.492797
Ankrd11	4.25036	0.381821	0.493383	3.26215	-0.381821	0.493383
Rpl17	13.2042	-0.372404	0.494641	17.0947	0.372404	0.494641
Rpl6	9.39053	-0.372482	0.49475	12.158	0.372482	0.49475
Gm26740	5.71212	0.382095	0.495526	4.38328	-0.382095	0.495526
Smchd1	2.29571	0.383674	0.495689	1.7596	-0.383674	0.495689
Rps18	11.2539	-0.372168	0.496156	14.5674	0.372168	0.496156
Cd40lg	1.1982	-0.381466	0.496156	1.56103	0.381466	0.496156
Fau	22.9287	-0.370795	0.497479	29.6513	0.370795	0.497479
Epb41	2.75359	0.383712	0.499589	2.11054	-0.383712	0.499589
Oga	1.07941	0.382867	0.500771	0.827702	-0.382867	0.500771
Smg6	1.28829	0.382831	0.501292	0.987934	-0.382831	0.501292
Clec2d	1.46098	0.381873	0.501478	1.12113	-0.381873	0.501478
Krtcap2	1.27255	-0.373292	0.50208	1.64852	0.373292	0.50208
Rock1	2.5097	0.376595	0.506242	1.93311	-0.376595	0.506242
Sema4d	1.06249	0.380785	0.506479	0.815906	-0.380785	0.506479
Nt5e	1.10065	0.393949	0.508933	0.837532	-0.393949	0.508933
Cyth1	1.11717	0.380328	0.509749	0.858175	-0.380328	0.509749
Rps13	14.939	-0.364339	0.511199	19.2328	0.364339	0.511199
Smad3	1.35437	0.383602	0.511415	1.03807	-0.383602	0.511415
Cox8a	2.68318	-0.364726	0.513799	3.45531	0.364726	0.513799
Tpt1	34.296	-0.361784	0.515777	44.0751	0.361784	0.515777
Nfkb1	3.83064	0.380027	0.516302	2.94365	-0.380027	0.516302
Tmed2	0.850859	-0.367765	0.516767	1.09803	0.367765	0.516767
Rpl7a	3.81765	-0.36251	0.516892	4.9087	0.36251	0.516892
Erbin	1.06721	0.37593	0.516892	0.822295	-0.37593	0.516892
Rpl28	8.18327	-0.361334	0.518512	10.5134	0.361334	0.518512
Fli1	2.931	0.371044	0.518582	2.26635	-0.371044	0.518582
Apbb1ip	1.1152	0.373664	0.520361	0.860633	-0.373664	0.520361
Ptk2b	1.66986	0.372047	0.523283	1.29021	-0.372047	0.523283
Kmt2c	1.04125	0.371777	0.523465	0.804601	-0.371777	0.523465
Rpsa	15.6691	-0.357597	0.523874	20.0786	0.357597	0.523874
Tagln2	2.00265	-0.360321	0.529287	2.57109	0.360321	0.529287
Sfpq	1.34375	0.366795	0.530702	1.042	-0.366795	0.530702
Cox5a	1.28121	-0.358779	0.531054	1.64312	0.358779	0.531054
Diaph2	1.18444	0.370355	0.531054	0.916173	-0.370355	0.531054
Rabac1	1.04125	-0.358302	0.53504	1.33494	0.358302	0.53504
Gabarapl2	1.06053	-0.358158	0.535176	1.35951	0.358158	0.535176
Ppp2r5c	1.25328	0.364779	0.53546	0.973189	-0.364779	0.53546
Srsf5	1.50346	-0.355866	0.536158	1.92426	0.355866	0.536158
Nek7	1.26075	0.36609	0.536835	0.978104	-0.36609	0.536835
Chd7	1.48182	0.364867	0.540126	1.15062	-0.364867	0.540126
Map1lc3b	1.22141	-0.354252	0.540262	1.56153	0.354252	0.540262
Rpl19	15.9154	-0.349264	0.541433	20.2767	0.349264	0.541433
Pip4k2a	2.09863	0.36078	0.541633	1.63427	-0.36078	0.541633
Sh3bgrl3	5.08273	-0.351243	0.541835	6.48448	0.351243	0.541835
Fam107b	2.89245	0.358216	0.542884	2.25652	-0.358216	0.542884
Rpl12	12.3231	-0.347656	0.542884	15.6826	0.347656	0.542884
Dusp2	1.11756	-0.358275	0.542884	1.43275	0.358275	0.542884
S100a10	5.10279	-0.348619	0.542884	6.49825	0.348619	0.542884
Arhgef1	1.29576	0.359247	0.542884	1.01005	-0.359247	0.542884
Stag1	1.82091	0.358752	0.542884	1.41997	-0.358752	0.542884
Stat5b	2.26581	0.35593	0.542884	1.77042	-0.35593	0.542884
Bptf	1.07233	0.360589	0.542884	0.835074	-0.360589	0.542884
Rps20	12.224	-0.345178	0.543056	15.5297	0.345178	0.543056
Huwe1	1.16595	0.356978	0.543056	0.910275	-0.356978	0.543056
Picalm	2.1537	0.354564	0.544751	1.6844	-0.354564	0.544751
Lat	1.79573	-0.345939	0.54487	2.28257	0.345939	0.54487
Tle5	1.68677	-0.34587	0.544876	2.14396	0.34587	0.544876
Fyb	5.96821	0.350222	0.545933	4.68212	-0.350222	0.545933
Cog5	1.01135	0.356432	0.547361	0.789856	-0.356432	0.547361
Ndufa7	0.923239	-0.347373	0.54883	1.17471	0.347373	0.54883
Phf20l1	1.45193	0.352199	0.550351	1.13735	-0.352199	0.550351
Eef1d	1.20961	-0.344453	0.551992	1.53597	0.344453	0.551992
Mxd1	1.49756	0.355669	0.555152	1.17028	-0.355669	0.555152
Vgll4	1.80006	0.352161	0.555152	1.41014	-0.352161	0.555152
Cox6b1	1.60534	-0.341894	0.555152	2.03485	0.341894	0.555152
Sltm	1.01332	0.352074	0.556325	0.793788	-0.352074	0.556325
Ogt	1.45626	0.349653	0.556741	1.14276	-0.349653	0.556741
Cxcr6	2.29217	-0.343056	0.559157	2.90777	0.343056	0.559157
Tnks2	1.24305	0.347872	0.560864	0.976629	-0.347872	0.560864
Gpx4	1.13369	-0.340576	0.561398	1.4357	0.340576	0.561398
Anp32a	1.09632	-0.3397	0.562414	1.38753	0.3397	0.562414
Eef1b2	4.19962	-0.335711	0.56304	5.30044	0.335711	0.56304
Sept6	1.29065	0.346544	0.56304	1.01497	-0.346544	0.56304
Hnrnpd	1.17342	0.345324	0.564045	0.923546	-0.345324	0.564045
Smyd3	2.14544	0.347339	0.564632	1.68637	-0.347339	0.564632
Itgav	1.06721	0.371628	0.565822	0.824753	-0.371628	0.565822
Zeb2	1.25249	0.360237	0.566363	0.975646	-0.360237	0.566363
Fxyd5	3.90813	-0.33348	0.567893	4.92492	0.33348	0.567893
Hnrnpa2b1	3.16859	0.339224	0.569241	2.50473	-0.339224	0.569241
Dnajc1	1.78433	0.342013	0.572035	1.40768	-0.342013	0.572035
Rnasek	0.92796	-0.335788	0.572035	1.17127	0.335788	0.572035
Peli1	2.75674	0.340711	0.573238	2.1769	-0.340711	0.573238
Ttc39b	1.28986	0.340785	0.573807	1.01841	-0.340785	0.573807
Polr1d	1.06013	-0.332916	0.574116	1.33543	0.332916	0.574116
Heca	1.11009	0.340923	0.574206	0.876361	-0.340923	0.574206
Msn	2.48177	0.335368	0.575587	1.96702	-0.335368	0.575587
Prpf40a	1.07587	0.339272	0.57679	0.850311	-0.339272	0.57679
Rplp0	11.2665	-0.327122	0.57679	14.1353	0.327122	0.57679
Eif4a1	1.15533	-0.330979	0.577466	1.45339	0.330979	0.577466
Ikzf1	2.65918	0.335741	0.579414	2.1071	-0.335741	0.579414
Rbm3	1.89054	-0.328077	0.580468	2.3735	0.328077	0.580468
Rpl24	8.95782	-0.32505	0.581138	11.2226	0.32505	0.581138
Usp25	1.13291	0.337482	0.581603	0.896513	-0.337482	0.581603
Pde7a	2.42867	0.334763	0.581778	1.92573	-0.334763	0.581778
Aldoa	0.950775	-0.330113	0.58181	1.19535	0.330113	0.58181
Npm1	2.80748	-0.325832	0.582324	3.51921	0.325832	0.582324
Cnbp	2.02389	-0.325949	0.582479	2.53717	0.325949	0.582479
Rpl11	10.0427	-0.323731	0.582981	12.5704	0.323731	0.582981
Ptpn18	2.98489	-0.324988	0.583781	3.7394	0.324988	0.583781
Ms4a6b	2.58955	0.331857	0.584772	2.05746	-0.331857	0.584772
Suco	1.31228	0.33534	0.585743	1.04003	-0.33534	0.585743
Selenow	1.66868	-0.323908	0.588429	2.08891	0.323908	0.588429
Ablim1	2.4326	0.330853	0.588429	1.93409	-0.330853	0.588429
Vim	4.02142	-0.325981	0.589417	5.04141	0.325981	0.589417
Atp6v1f	0.96769	-0.324704	0.591537	1.21206	0.324704	0.591537
Arhgap31	2.48138	0.335139	0.59199	1.96702	-0.335139	0.59199
Nab1	1.01411	0.331925	0.593616	0.805584	-0.331925	0.593616
Ankrd17	1.33824	0.329252	0.594633	1.0651	-0.329252	0.594633
Ncl	2.69812	0.326087	0.5952	2.15232	-0.326087	0.5952
Eif3c	1.03378	0.329162	0.595276	0.822787	-0.329162	0.595276
Eif5a	1.36578	-0.321191	0.596	1.70652	0.321191	0.596
B2m	11.0545	-0.317027	0.596199	13.7726	0.317027	0.596199
Rps9	11.2575	-0.316343	0.598115	14.0188	0.316343	0.598115
Senp6	1.09908	0.32816	0.598327	0.875378	-0.32816	0.598327
Tgfbr2	2.53212	0.324179	0.600301	2.02256	-0.324179	0.600301
Clta	1.58371	-0.317963	0.602557	1.97439	0.317963	0.602557
Ago2	1.58685	0.324007	0.603208	1.2676	-0.324007	0.603208
Stk10	1.4775	0.324154	0.604619	1.18011	-0.324154	0.604619
Tm9sf3	1.06367	0.3245	0.60493	0.849328	-0.3245	0.60493
Atp5l	2.09273	-0.314669	0.605877	2.60303	0.314669	0.605877
Gtdc1	1.12071	0.332188	0.60851	0.890123	-0.332188	0.60851
Jarid2	1.84412	0.32457	0.608721	1.47256	-0.32457	0.608721
H2-D1	10.3448	-0.309459	0.609631	12.821	0.309459	0.609631
Serf2	3.56196	-0.309514	0.610379	4.41474	0.309514	0.610379
Rps19	11.3652	-0.309509	0.610379	14.0862	0.309509	0.610379
Camk4	4.79557	0.317475	0.610379	3.84852	-0.317475	0.610379
Lgals3	0.987752	-0.322913	0.611438	1.23565	0.322913	0.611438
Dennd1b	1.05305	0.320075	0.61172	0.84343	-0.320075	0.61172
Atp5h	2.19382	-0.309766	0.61172	2.71952	0.309766	0.61172
Cd74	1.23715	-0.648063	0.612049	1.939	0.648063	0.612049
Arhgap15	9.07111	0.314481	0.61281	7.29498	-0.314481	0.61281
Eif3k	1.1038	-0.311392	0.613403	1.36984	0.311392	0.613403
Srpk2	1.07862	0.322271	0.613847	0.862599	-0.322271	0.613847
Rpl27	9.87358	-0.306692	0.615313	12.2135	0.306692	0.615313
Arpc3	3.0553	-0.308131	0.615978	3.78315	0.308131	0.615978
Gng5	1.74027	-0.301826	0.61623	2.14544	0.301826	0.61623
Rps8	15.8335	-0.301778	0.61623	19.5193	0.301778	0.61623
Cap1	1.09908	0.316067	0.61623	0.882751	-0.316067	0.61623
Rbpj	2.88576	0.310635	0.61623	2.32681	-0.310635	0.61623
Rpl5	6.88948	-0.305205	0.61623	8.51343	0.305205	0.61623
Tsc22d4	1.4716	0.310596	0.61623	1.1865	-0.310596	0.61623
Actb	24.2245	-0.304319	0.61623	29.9162	0.304319	0.61623
Rab8b	5.00799	0.307953	0.61623	4.04561	-0.307953	0.61623
Dock2	8.9649	0.311457	0.61623	7.2247	-0.311457	0.61623
Cox7c	2.93651	-0.306234	0.61623	3.63127	0.306234	0.61623
Cox7b	1.3174	-0.304297	0.61623	1.6269	0.304297	0.61623
Lncpint	4.86009	0.307573	0.616662	3.92716	-0.307573	0.616662
Rack1	6.74	-0.298534	0.6188	8.29029	0.298534	0.6188
Sec61b	1.28042	-0.301562	0.618899	1.57824	0.301562	0.618899
Pak2	2.06244	0.304791	0.621545	1.66966	-0.304791	0.621545
Ptprj	1.20371	0.31169	0.622364	0.969748	-0.31169	0.622364
Snrpb	0.852433	-0.301088	0.622364	1.05036	0.301088	0.622364
Cox6a1	1.06131	-0.300192	0.622364	1.30692	0.300192	0.622364
Cnot4	1.13605	0.307885	0.622364	0.917648	-0.307885	0.622364
Pcbp2	1.43934	-0.299346	0.622364	1.7714	0.299346	0.622364
Ndufa13	1.61714	-0.298203	0.622595	1.98865	0.298203	0.622595
Rpl14	5.59057	-0.295382	0.624916	6.86147	0.295382	0.624916
Emp3	1.73437	-0.297775	0.625794	2.13217	0.297775	0.625794
Trps1	3.0852	0.306422	0.62658	2.4949	-0.306422	0.62658
Chd3	1.00899	0.30541	0.627162	0.816397	-0.30541	0.627162
Malat1	121.203	0.298537	0.627696	98.557	-0.298537	0.627696
Nr4a1	1.31661	-0.302978	0.627715	1.62444	0.302978	0.627715
Slc25a5	1.12582	-0.296798	0.627715	1.38311	0.296798	0.627715
Cd4	2.2843	0.298846	0.62824	1.85692	-0.298846	0.62824
4932438A13Rik	1.87205	0.299831	0.631446	1.52073	-0.299831	0.631446
Arf1	0.854006	-0.295051	0.632553	1.0479	0.295051	0.632553
Gabarap	1.11756	-0.292997	0.633705	1.36935	0.292997	0.633705
Gdi2	2.46643	0.297522	0.633705	2.00683	-0.297522	0.633705
Crem	2.16786	-0.293176	0.633705	2.65661	0.293176	0.633705
Rapgef6	2.30829	0.296464	0.636653	1.87953	-0.296464	0.636653
Nabp1	1.59551	0.298138	0.638154	1.29758	-0.298138	0.638154
Srp14	0.960609	-0.290151	0.63964	1.17471	0.290151	0.63964
Rpl8	9.67651	-0.285627	0.639951	11.7962	0.285627	0.639951
Rpl15	7.14045	-0.285547	0.640028	8.70414	0.285547	0.640028
Tnrc6c	1.18483	0.29548	0.641292	0.965324	-0.29548	0.641292
Rbm25	1.50503	0.293672	0.641832	1.22779	-0.293672	0.641832
Cmip	3.40619	0.292884	0.642235	2.78047	-0.292884	0.642235
Aff1	1.42872	0.29813	0.642295	1.16193	-0.29813	0.642295
mt-Atp6	22.7978	-0.283922	0.642295	27.759	0.283922	0.642295
Tax1bp1	1.63563	0.2925	0.642361	1.33543	-0.2925	0.642361
Sf3b6	0.863054	-0.28862	0.642621	1.05429	0.28862	0.642621
Tmsb4x	64.8891	-0.283256	0.644795	78.9738	0.283256	0.644795
Pitpna	1.18562	0.292772	0.644876	0.967782	-0.292772	0.644876
Traf1	1.11088	0.297354	0.644948	0.903886	-0.297354	0.644948
Trbc1	3.08992	-0.291505	0.645119	3.78216	0.291505	0.645119
Kmt2e	2.11712	0.290415	0.646033	1.7311	-0.290415	0.646033
Ddx6	1.4952	0.290581	0.646707	1.22238	-0.290581	0.646707
Rps12	12.5658	-0.281959	0.646707	15.2796	0.281959	0.646707
Cox7a2l	1.40787	-0.284872	0.646707	1.71537	0.284872	0.646707
mt-Nd5	1.8866	0.289718	0.647492	1.54334	-0.289718	0.647492
Cd52	14.7762	-0.282343	0.647956	17.972	0.282343	0.647956
Iqgap1	2.99197	0.288833	0.648556	2.44919	-0.288833	0.648556
Usp15	1.2222	0.291185	0.649031	0.998747	-0.291185	0.649031
Ell2	1.48143	0.293567	0.649031	1.20862	-0.293567	0.649031
Runx3	1.06564	0.293353	0.651125	0.86948	-0.293353	0.651125
Il21r	2.0648	0.290397	0.651125	1.68833	-0.290397	0.651125
Jak1	2.78388	0.285851	0.652638	2.28355	-0.285851	0.652638
Mapk1	1.06918	0.287579	0.65622	0.87587	-0.287579	0.65622
mt-Co3	22.9055	-0.277194	0.656369	27.7605	0.277194	0.656369
Sorl1	1.40079	0.287456	0.656744	1.14767	-0.287456	0.656744
Capg	0.846925	-0.287993	0.658895	1.03414	0.287993	0.658895
Pim1	1.43934	-0.286887	0.659118	1.75616	0.286887	0.659118
Supt4a	1.12425	-0.279207	0.66144	1.36443	0.279207	0.66144
Il18r1	2.99433	0.28679	0.661447	2.4546	-0.28679	0.661447
Hnrnpm	1.15415	0.284316	0.662684	0.94763	-0.284316	0.662684
Mbnl1	8.64391	0.280013	0.664113	7.11951	-0.280013	0.664113
Rsrp1	1.37797	0.283671	0.664113	1.13195	-0.283671	0.664113
Cox4i1	2.83148	-0.275174	0.664363	3.4268	0.275174	0.664363
Zswim6	2.73707	0.283287	0.664363	2.24915	-0.283287	0.664363
Eif4g2	1.62029	0.281564	0.666401	1.33297	-0.281564	0.666401
Sf3b2	1.00073	0.283175	0.667894	0.822295	-0.283175	0.667894
Myl6	4.9006	-0.272078	0.668788	5.91826	0.272078	0.668788
Nipbl	2.06755	0.278945	0.668888	1.70406	-0.278945	0.668888
Pfdn5	2.60372	-0.271755	0.670742	3.14369	0.271755	0.670742
Nktr	1.23715	0.279912	0.671408	1.0189	-0.279912	0.671408
Grcc10	1.0975	-0.273902	0.672549	1.32708	0.273902	0.672549
St8sia4	1.30245	0.281522	0.674148	1.07149	-0.281522	0.674148
H3f3b	8.88111	-0.269741	0.674148	10.708	0.269741	0.674148
Hivep2	5.03159	0.275492	0.674917	4.15719	-0.275492	0.674917
Satb1	3.50296	-0.27477	0.675145	4.23829	0.27477	0.675145
Arl15	2.53488	0.277491	0.676159	2.09137	-0.277491	0.676159
Map3k5	1.05148	0.278958	0.680508	0.866531	-0.278958	0.680508
Kdm7a	1.45508	0.278271	0.681717	1.19977	-0.278271	0.681717
Tpp2	1.1274	0.270834	0.68199	0.934359	-0.270834	0.68199
Abi1	1.24856	0.271745	0.68199	1.03414	-0.271745	0.68199
Gimap4	3.10605	0.272751	0.68199	2.57109	-0.272751	0.68199
Wnk1	3.00928	0.269061	0.68199	2.49736	-0.269061	0.68199
Rinl	1.35477	0.269857	0.68199	1.12359	-0.269857	0.68199
Atp5d	1.21866	-0.268568	0.68199	1.46814	0.268568	0.68199
Uqcrq	1.10616	-0.269502	0.68199	1.33346	0.269502	0.68199
Hif1a	3.20124	0.273108	0.68199	2.64924	-0.273108	0.68199
Gpbp1	1.24698	0.271984	0.68199	1.03266	-0.271984	0.68199
Zbtb20	1.95741	0.276437	0.68199	1.61608	-0.276437	0.68199
Rtn3	1.07783	0.272747	0.68199	0.89209	-0.272747	0.68199
Khdrbs1	1.20293	0.268969	0.682236	0.998256	-0.268969	0.682236
Rnf125	1.75679	0.268138	0.682236	1.4588	-0.268138	0.682236
Ube2h	1.28199	0.269314	0.682893	1.06363	-0.269314	0.682893
Slc25a3	1.49323	-0.260666	0.686042	1.78909	0.260666	0.686042
Tra2b	1.45311	-0.259773	0.688664	1.73994	0.259773	0.688664
Ptma	7.08853	-0.256853	0.691885	8.47067	0.256853	0.691885
Nsd3	3.03328	0.261902	0.693026	2.5298	-0.261902	0.693026
Ss18	1.12858	0.264777	0.693026	0.939274	-0.264777	0.693026
Atp5g3	0.869741	-0.259223	0.693581	1.04102	0.259223	0.693581
Atp2b1	3.28228	0.263339	0.693581	2.73476	-0.263339	0.693581
Atp5g1	0.874461	-0.258888	0.695053	1.04642	0.258888	0.695053
Thy1	1.96488	-0.255918	0.696239	2.34647	0.255918	0.696239
Rps6	6.14208	-0.252602	0.69886	7.31808	0.252602	0.69886
Foxp1	2.70088	0.263142	0.69886	2.25062	-0.263142	0.69886
Pdia3	1.40984	0.260154	0.699547	1.17716	-0.260154	0.699547
Kpna4	1.70919	0.259959	0.699547	1.42734	-0.259959	0.699547
Sumo2	1.85395	-0.253202	0.700524	2.20983	0.253202	0.700524
Rps14	15.5786	-0.250989	0.70079	18.5407	0.250989	0.70079
Atp5k	1.16398	-0.253845	0.703316	1.38802	0.253845	0.703316
Lrrc8c	1.10773	0.260702	0.705277	0.924529	-0.260702	0.705277
Rac2	3.55646	-0.250059	0.705639	4.22993	0.250059	0.705639
Cox5b	1.18129	-0.252338	0.707207	1.40719	0.252338	0.707207
Prkca	4.7641	0.257117	0.707357	3.98663	-0.257117	0.707357
Ddx5	6.61963	-0.248674	0.70744	7.86562	0.248674	0.70744
Snrnp70	1.18955	0.256398	0.707915	0.995798	-0.256398	0.707915
Itm2b	4.05604	-0.248162	0.709673	4.81777	0.248162	0.709673
Dock10	7.08971	0.253006	0.709806	5.94972	-0.253006	0.709806
Arf5	1.55814	-0.248761	0.709841	1.85152	0.248761	0.709841
Rpl18	10.9609	-0.246822	0.709841	13.0073	0.246822	0.709841
Ext1	1.8866	0.260617	0.709841	1.5748	-0.260617	0.709841
Jmjd1c	1.62501	0.254722	0.710587	1.36197	-0.254722	0.710587
Rpl13a	14.8666	-0.245127	0.711741	17.6216	0.245127	0.711741
Tut4	2.93808	0.250794	0.714741	2.46934	-0.250794	0.714741
Saraf	1.62226	-0.246914	0.714741	1.92524	0.246914	0.714741
H2afj	1.41023	-0.246894	0.714877	1.67359	0.246894	0.714877
Srp9	0.873281	-0.247224	0.71784	1.03659	0.247224	0.71784
Serinc3	1.31032	-0.246552	0.71784	1.55464	0.246552	0.71784
Nr4a3	1.8095	0.25689	0.717953	1.51434	-0.25689	0.717953
Tgfb1	1.31032	0.254923	0.717953	1.09803	-0.254923	0.717953
Esyt2	2.07975	0.251276	0.718112	1.74732	-0.251276	0.718112
Ppp1cc	1.8453	-0.244793	0.719498	2.18673	0.244793	0.719498
Top1	1.77016	0.248785	0.721204	1.48976	-0.248785	0.721204
Itk	6.73685	0.245691	0.72455	5.68234	-0.245691	0.72455
Trac	3.89082	-0.241129	0.72455	4.59905	0.241129	0.72455
Itgb7	1.00939	-0.244437	0.724702	1.19584	0.244437	0.724702
Cnot6l	1.69896	0.24684	0.72738	1.43177	-0.24684	0.72738
Grap2	9.1545	0.245875	0.727766	7.72063	-0.245875	0.727766
Crlf3	1.29419	0.248076	0.728018	1.08968	-0.248076	0.728018
Pafah1b1	2.00225	0.24435	0.729225	1.6903	-0.24435	0.729225
Ambra1	1.15415	0.246669	0.729581	0.972697	-0.246669	0.729581
Lrrc8d	1.94679	0.24639	0.730256	1.64115	-0.24639	0.730256
Zeb1	4.83648	0.244946	0.731787	4.08149	-0.244946	0.731787
Fosl2	1.18365	-0.241883	0.731853	1.39982	0.241883	0.731853
H2-Q6	1.10891	0.245471	0.731853	0.935342	-0.245471	0.731853
Dennd4a	11.6296	0.242555	0.731967	9.83068	-0.242555	0.731967
Ndufa2	1.17775	-0.238927	0.73338	1.38999	0.238927	0.73338
Stim1	1.03024	0.246258	0.73451	0.868497	-0.246258	0.73451
Rhoa	1.66435	-0.236963	0.736073	1.96161	0.236963	0.736073
Naca	4.06744	-0.235697	0.736073	4.78976	0.235697	0.736073
Cfl1	3.85896	-0.235932	0.736073	4.54499	0.235932	0.736073
Trbc2	5.84115	-0.235639	0.737839	6.87818	0.235639	0.737839
Prdx1	1.0326	-0.238664	0.738004	1.21845	0.238664	0.738004
Ndufa4	1.40158	-0.237013	0.738415	1.65196	0.237013	0.738415
Crebbp	1.50975	0.241583	0.73847	1.27694	-0.241583	0.73847
Cdk13	1.06957	0.24271	0.741652	0.903886	-0.24271	0.741652
mt-Co2	17.4106	-0.232501	0.741652	20.4571	0.232501	0.741652
Ifng	0.911045	-0.28014	0.741902	1.10639	0.28014	0.741902
Cd28	3.18905	-0.234095	0.741973	3.7512	0.234095	0.741973
Gadd45b	1.33313	-0.247862	0.742174	1.58315	0.247862	0.742174
Gmfg	1.68362	-0.234381	0.743717	1.98078	0.234381	0.743717
Atp5j	1.30441	-0.23332	0.745615	1.53351	0.23332	0.745615
Slc38a1	1.00703	0.241412	0.746247	0.851786	-0.241412	0.746247
Ms4a4b	6.20423	0.235289	0.747083	5.27095	-0.235289	0.747083
Wasf2	1.17146	0.236428	0.750897	0.994323	-0.236428	0.750897
Atp5j2	1.79455	-0.229493	0.750897	2.10415	0.229493	0.750897
Gm10076	2.93808	0.232819	0.752382	2.50031	-0.232819	0.752382
Cst3	0.987358	-0.296271	0.75277	1.21255	0.296271	0.75277
Gabpb1	1.00506	0.239425	0.753084	0.851294	-0.239425	0.753084
Rsbn1l	1.2816	0.233979	0.753828	1.08968	-0.233979	0.753828
Odc1	3.33027	-0.231746	0.753828	3.91094	0.231746	0.753828
Btbd9	1.42636	0.233659	0.754128	1.21305	-0.233659	0.754128
Rpl3	6.73253	-0.223737	0.756094	7.86268	0.223737	0.756094
Dusp10	0.855973	-0.234473	0.757708	1.0071	0.234473	0.757708
Plac8	1.87834	0.239955	0.759438	1.59052	-0.239955	0.759438
Foxo1	1.55578	0.233102	0.760078	1.32363	-0.233102	0.760078
Slamf1	1.59039	0.23097	0.760632	1.35509	-0.23097	0.760632
Cdk17	2.06244	0.228711	0.760691	1.7601	-0.228711	0.760691
Celf2	4.05525	0.226954	0.762179	3.46514	-0.226954	0.762179
Tma7	1.79495	-0.222084	0.762441	2.09383	0.222084	0.762441
Myl12b	2.18556	-0.221785	0.762441	2.54897	0.221785	0.762441
Tmem59	0.977524	-0.222111	0.765575	1.1403	0.222111	0.765575
Bcl11b	1.94797	0.225826	0.765575	1.66573	-0.225826	0.765575
Rps15	8.74973	-0.217824	0.766115	10.1767	0.217824	0.766115
Nsa2	1.63012	-0.219914	0.76654	1.8987	0.219914	0.76654
Eif3h	1.88346	-0.21851	0.767684	2.19164	0.21851	0.767684
Arpp19	1.10104	-0.219261	0.768841	1.28186	0.219261	0.768841
Tspo	1.71391	-0.218294	0.768841	1.99405	0.218294	0.768841
Bcl2l11	1.21197	0.226801	0.773149	1.03561	-0.226801	0.773149
Anp32b	1.36381	0.221951	0.773672	1.1693	-0.221951	0.773672
Got1	1.14825	-0.219359	0.77639	1.33691	0.219359	0.77639
AW112010	7.72067	0.218977	0.777231	6.6339	-0.218977	0.777231
Ggnbp2	1.00388	0.221177	0.778126	0.861124	-0.221177	0.778126
Hnrnpa1	1.06013	-0.215757	0.778493	1.23123	0.215757	0.778493
Oaz1	4.06469	-0.212492	0.77909	4.71013	0.212492	0.77909
Nfatc3	1.74932	0.217963	0.782742	1.50402	-0.217963	0.782742
Gimap6	2.18045	-0.213435	0.784196	2.52832	0.213435	0.784196
Hsp90b1	1.53178	0.217661	0.784196	1.31725	-0.217661	0.784196
Actg1	8.47319	-0.211001	0.784196	9.80856	0.211001	0.784196
Ftl1	2.42473	-0.211843	0.785756	2.80848	0.211843	0.785756
Atp6v0e	1.14313	-0.21141	0.786535	1.32363	0.21141	0.786535
Gpatch8	1.17146	0.216607	0.786901	1.00809	-0.216607	0.786901
Ski	1.25446	0.216831	0.787032	1.07935	-0.216831	0.787032
H2-K1	12.7723	-0.208104	0.788391	14.7556	0.208104	0.788391
Sh3glb1	1.05305	0.215563	0.790124	0.906835	-0.215563	0.790124
Brd4	1.37365	0.213644	0.792148	1.18454	-0.213644	0.792148
Cnn2	1.26036	0.213782	0.792624	1.08673	-0.213782	0.792624
Rpl23a	6.60901	-0.206408	0.792914	7.62626	0.206408	0.792914
Psmb8	2.70993	0.21114	0.794518	2.34106	-0.21114	0.794518
Sik3	3.48408	0.210845	0.796641	3.01049	-0.210845	0.796641
Actr2	1.78787	0.209888	0.797003	1.5458	-0.209888	0.797003
Rbms1	1.0503	0.211787	0.79708	0.906835	-0.211787	0.79708
Actr3	2.68593	0.208033	0.799352	2.32533	-0.208033	0.799352
4930523C07Rik	1.61714	0.210221	0.799755	1.39785	-0.210221	0.799755
Prr13	1.10812	-0.205586	0.799825	1.27792	0.205586	0.799825
Mbd2	2.06008	0.20587	0.805355	1.78615	-0.20587	0.805355
Gnas	3.50414	0.205066	0.805958	3.03999	-0.205066	0.805958
Rpl13	17.9632	-0.199051	0.806296	20.6228	0.199051	0.806296
Sept1	1.90509	0.203544	0.807583	1.65442	-0.203544	0.807583
Tomm20	1.16477	-0.200875	0.807583	1.33887	0.200875	0.807583
Gng2	2.20838	0.204621	0.807583	1.9164	-0.204621	0.807583
Tnfaip3	4.49268	0.201598	0.809204	3.90701	-0.201598	0.809204
Id2	1.58646	-0.201954	0.809551	1.82497	0.201954	0.809551
Nme2	1.81147	-0.198334	0.809983	2.07859	0.198334	0.809983
Aff4	1.09829	0.203825	0.812903	0.953528	-0.203825	0.812903
Pdcd4	1.57859	-0.197423	0.813165	1.81023	0.197423	0.813165
Txn1	1.69228	-0.196239	0.815626	1.939	0.196239	0.815626
Cdc42se2	1.21709	0.20173	0.81568	1.05822	-0.20173	0.81568
Fam117b	1.02827	0.203268	0.816693	0.893073	-0.203268	0.816693
Nrip1	1.56679	0.203141	0.816845	1.36099	-0.203141	0.816845
Arid5a	1.01017	0.18642	0.817399	0.887666	-0.18642	0.817399
Sf3b1	1.70723	0.189447	0.817399	1.49714	-0.189447	0.817399
Cul3	1.06997	0.197706	0.817399	0.932885	-0.197706	0.817399
Ppp2r5a	1.04676	0.197569	0.817399	0.912733	-0.197569	0.817399
Ssb	1.14274	0.194234	0.817399	0.998747	-0.194234	0.817399
Ptpn1	1.20804	0.188292	0.817399	1.06019	-0.188292	0.817399
Capza1	1.48143	0.192781	0.817399	1.29611	-0.192781	0.817399
Rap1a	1.58017	0.19883	0.817399	1.37672	-0.19883	0.817399
Cd53	2.0294	-0.181561	0.817399	2.30174	0.181561	0.817399
Mrpl33	1.29812	-0.182288	0.817399	1.47305	0.182288	0.817399
Isy1	1.68992	0.190938	0.817399	1.48043	-0.190938	0.817399
Plekha5	1.14313	0.198994	0.817399	0.995798	-0.198994	0.817399
Ldha	1.63839	-0.184726	0.817399	1.86233	0.184726	0.817399
Nup98	1.36342	0.190354	0.817399	1.19486	-0.190354	0.817399
Rgs10	1.00427	-0.194941	0.817399	1.14964	0.194941	0.817399
Cyba	2.63361	-0.181488	0.817399	2.9869	0.181488	0.817399
Mapkapk3	1.02198	0.19362	0.817399	0.893564	-0.19362	0.817399
Osbpl8	1.17775	0.20201	0.817399	1.02381	-0.20201	0.817399
Uqcr10	1.04833	-0.195758	0.817399	1.20076	0.195758	0.817399
Ncor1	2.56792	0.187491	0.817399	2.25505	-0.187491	0.817399
Ccl5	10.2843	0.199584	0.817399	8.95628	-0.199584	0.817399
Mir142hg	3.05766	0.195717	0.817399	2.66988	-0.195717	0.817399
Psmb3	1.0562	-0.195562	0.817399	1.2096	0.195562	0.817399
Npc2	1.5428	-0.194824	0.817399	1.76599	0.194824	0.817399
Dek	1.23675	0.196991	0.817399	1.07886	-0.196991	0.817399
Elf1	2.67256	0.185669	0.817399	2.34991	-0.185669	0.817399
Tmbim6	1.15651	-0.187655	0.817399	1.31725	0.187655	0.817399
Kif5b	1.2816	0.187261	0.817399	1.12556	-0.187261	0.817399
March3	1.22456	-0.186279	0.817399	1.39343	0.186279	0.817399
Sh3kbp1	4.56309	0.193507	0.817399	3.99056	-0.193507	0.817399
mt-Nd4l	1.14431	0.192674	0.817399	1.0012	-0.192674	0.817399
mt-Nd4	5.16652	-0.183457	0.817399	5.86764	0.183457	0.817399
Lamc1	1.22653	0.186987	0.819603	1.07739	-0.186987	0.819603
Rbx1	1.13959	-0.179549	0.819603	1.2907	0.179549	0.819603
Furin	1.33156	-0.191082	0.819928	1.52024	0.191082	0.819928
Dip2b	2.07817	0.183587	0.819928	1.82989	-0.183587	0.819928
Capzb	1.6081	0.181986	0.821585	1.41751	-0.181986	0.821585
Mier1	1.43501	0.179499	0.831803	1.26711	-0.179499	0.831803
AY036118	3.66778	0.17701	0.833313	3.24445	-0.17701	0.833313
Arpc1b	2.52976	0.175992	0.834114	2.23932	-0.175992	0.834114
Elob	2.2607	-0.171918	0.834318	2.547	0.171918	0.834318
Tor1aip1	1.05148	0.178659	0.834877	0.928953	-0.178659	0.834877
Luc7l2	1.80635	0.176032	0.835947	1.59888	-0.176032	0.835947
Cotl1	2.36376	-0.170787	0.837001	2.66103	0.170787	0.837001
Purb	1.04715	0.176532	0.837301	0.926495	-0.176532	0.837301
Reep5	1.00113	-0.172081	0.837489	1.12801	0.172081	0.837489
Pag1	1.5605	0.177165	0.838729	1.38016	-0.177165	0.838729
Hsp90ab1	5.09178	0.172753	0.840142	4.51746	-0.172753	0.840142
Pik3r1	1.55696	0.173889	0.843738	1.38016	-0.173889	0.843738
Ube2d3	1.62029	-0.167631	0.845462	1.82006	0.167631	0.845462
Srrm1	1.00309	0.172289	0.847505	0.890123	-0.172289	0.847505
Ctsw	1.05423	-0.169845	0.847695	1.18601	0.169845	0.847695
Ran	0.898063	-0.168767	0.848307	1.00956	0.168767	0.848307
Nr3c1	5.64761	0.17054	0.848509	5.01831	-0.17054	0.848509
Cyfip2	1.12936	0.171589	0.849282	1.00268	-0.171589	0.849282
Zc3hav1	3.58911	0.16775	0.849856	3.1953	-0.16775	0.849856
Cab39	1.17067	0.165885	0.851278	1.04347	-0.165885	0.851278
Nr4a2	1.10616	0.169477	0.851278	0.98351	-0.169477	0.851278
Ppp3ca	1.47396	0.161621	0.851278	1.31774	-0.161621	0.851278
B4galt1	1.31976	0.161316	0.851278	1.18011	-0.161316	0.851278
Rps17	4.21142	-0.154093	0.851278	4.68654	0.154093	0.851278
Ucp2	2.03844	-0.160595	0.851278	2.27864	0.160595	0.851278
Pde3b	3.20754	0.164731	0.851278	2.86157	-0.164731	0.851278
Fus	1.50385	0.160242	0.851278	1.34575	-0.160242	0.851278
Ndufb7	1.00978	-0.160297	0.851278	1.12851	0.160297	0.851278
Cd3d	3.94943	-0.15895	0.851278	4.40982	0.15895	0.851278
Atp5b	1.48891	-0.162227	0.851278	1.66622	0.162227	0.851278
Psme1	1.88739	0.160813	0.851278	1.68833	-0.160813	0.851278
Wac	1.46491	0.162997	0.851278	1.3084	-0.162997	0.851278
Diaph1	2.04867	0.15948	0.851278	1.83431	-0.15948	0.851278
mt-Nd3	3.20046	-0.158054	0.851278	3.57131	0.158054	0.851278
Akt3	1.06485	0.161468	0.85146	0.952054	-0.161468	0.85146
Stk24	1.19978	0.158479	0.85421	1.07493	-0.158479	0.85421
Gnb1	1.34729	-0.152529	0.857402	1.49763	0.152529	0.857402
Dnajc8	1.0979	0.154349	0.861614	0.986459	-0.154349	0.861614
Coq10b	1.00113	-0.150557	0.862143	1.1113	0.150557	0.862143
Mcl1	1.55263	-0.149483	0.862143	1.72225	0.149483	0.862143
Tpm4	1.35398	0.153299	0.863177	1.21747	-0.153299	0.863177
Icos	7.74034	0.150823	0.863794	6.97255	-0.150823	0.863794
Iqgap2	1.72414	0.151132	0.865634	1.55268	-0.151132	0.865634
Scand1	0.993259	-0.147191	0.86632	1.1	0.147191	0.86632
Ube2i	1.15454	-0.143629	0.871628	1.27547	0.143629	0.871628
Tnfrsf18	1.14195	-0.144918	0.871784	1.26269	0.144918	0.871784
Kras	1.09199	0.146577	0.875576	0.986459	-0.146577	0.875576
Hspa4	1.1211	0.144834	0.878296	1.01398	-0.144834	0.878296
Sri	1.09357	-0.140722	0.878314	1.20567	0.140722	0.878314
Ifrd1	1.40433	-0.141588	0.879953	1.54924	0.141588	0.879953
Ltb	2.37989	0.143735	0.880247	2.15429	-0.143735	0.880247
H2afy	1.42164	-0.138941	0.880935	1.56546	0.138941	0.880935
Rsrc2	1.2635	0.1424	0.882002	1.14473	-0.1424	0.882002
Rpl31	3.3342	-0.137006	0.882355	3.66666	0.137006	0.882355
Pan3	1.31032	0.14198	0.883419	1.18749	-0.14198	0.883419
Bach2	2.33229	0.143176	0.883528	2.11202	-0.143176	0.883528
Eif3e	1.28711	-0.137147	0.884438	1.41555	0.137147	0.884438
Csnk1a1	1.34926	0.138977	0.88812	1.22533	-0.138977	0.88812
Shisa5	3.13437	-0.133529	0.888884	3.4386	0.133529	0.888884
Kdm6a	1.07547	0.139758	0.889293	0.976138	-0.139758	0.889293
Pabpc1	3.31886	0.135828	0.891363	3.02082	-0.135828	0.891363
Son	2.84249	0.135499	0.8919	2.5878	-0.135499	0.8919
Jpt1	0.978704	-0.133258	0.892911	1.07346	0.133258	0.892911
Atp11b	1.18011	0.13728	0.893672	1.07296	-0.13728	0.893672
Tpm3	2.36848	0.129582	0.896111	2.1651	-0.129582	0.896111
Orai1	1.35359	-0.126748	0.896111	1.47797	0.126748	0.896111
Ubl3	1.18994	0.133481	0.896111	1.08476	-0.133481	0.896111
Hmgb1	2.60096	-0.128203	0.896111	2.84289	0.128203	0.896111
Spcs2	1.09396	-0.12899	0.896111	1.19633	0.12899	0.896111
Spag9	1.43147	0.131321	0.896111	1.30692	-0.131321	0.896111
Mbnl2	1.00113	0.129414	0.899837	0.91519	-0.129414	0.899837
Dad1	1.4059	-0.123869	0.900941	1.53203	0.123869	0.900941
Ybx1	2.25598	-0.122208	0.901668	2.45558	0.122208	0.901668
Eef2	3.24294	-0.121253	0.902393	3.52756	0.121253	0.902393
Psme2	1.14943	0.125281	0.905287	1.0538	-0.125281	0.905287
Slc3a2	1.31425	-0.12001	0.909028	1.42833	0.12001	0.909028
Kdm2b	3.15207	0.122574	0.909174	2.89548	-0.122574	0.909174
Prkar1a	1.73004	0.122219	0.909174	1.58954	-0.122219	0.909174
Arl6ip1	1.64861	-0.118679	0.90985	1.79008	0.118679	0.90985
Tnfrsf4	1.65373	0.12658	0.910031	1.51483	-0.12658	0.910031
Fam49b	1.64114	0.121186	0.911276	1.50893	-0.121186	0.911276
Pde4b	1.98809	0.121605	0.911409	1.82743	-0.121605	0.911409
Bzw1	1.19427	0.120536	0.913459	1.09852	-0.120536	0.913459
Dnajb6	1.99321	-0.116294	0.913459	2.16068	0.116294	0.913459
Ptbp3	1.72807	0.118796	0.916037	1.59151	-0.118796	0.916037
Zfp36l1	1.4063	-0.117437	0.916655	1.52565	0.117437	0.916655
Itgal	1.67143	0.117346	0.920249	1.54088	-0.117346	0.920249
Kansl1	2.54746	0.116822	0.920442	2.34941	-0.116822	0.920442
Cd3g	5.81833	-0.112179	0.920747	6.28935	0.112179	0.920747
Tcf12	1.7025	0.117027	0.921632	1.56988	-0.117027	0.921632
Ly6e	3.62962	-0.112104	0.922069	3.92323	0.112104	0.922069
Srsf11	1.09514	-0.112547	0.922454	1.18405	0.112547	0.922454
Pnrc1	2.65879	-0.110136	0.922454	2.86992	0.110136	0.922454
Coro1a	4.25862	-0.110213	0.922454	4.59709	0.110213	0.922454
Adgre5	1.17382	-0.114182	0.922454	1.27055	0.114182	0.922454
Dgat1	1.63209	0.116975	0.922454	1.505	-0.116975	0.922454
Tle4	1.0385	0.116419	0.922454	0.957952	-0.116419	0.922454
Cdk2ap2	0.989719	-0.110501	0.923668	1.06854	0.110501	0.923668
Paip2	1.23518	-0.109324	0.924353	1.33248	0.109324	0.924353
Rora	5.01979	0.111667	0.924961	4.64624	-0.111667	0.924961
Hnrnpa3	2.30397	0.108534	0.930643	2.13708	-0.108534	0.930643
Ywhae	1.09396	0.109489	0.931021	1.01398	-0.109489	0.931021
Akap13	7.88313	0.107517	0.931983	7.31759	-0.107517	0.931983
Ube2b	1.6675	-0.104628	0.93239	1.79303	0.104628	0.93239
Atp5f1	1.3406	-0.104711	0.932852	1.4416	0.104711	0.932852
Tmem50a	1.32054	-0.104159	0.934142	1.41948	0.104159	0.934142
Atp1b3	1.04558	0.108571	0.934142	0.969748	-0.108571	0.934142
Gna13	2.13757	-0.103877	0.934142	2.29731	0.103877	0.934142
Arid4b	1.37679	0.10751	0.934602	1.27792	-0.10751	0.934602
Ccnl1	1.00349	0.106718	0.935657	0.931902	-0.106718	0.935657
Il2rb	1.32487	-0.102434	0.935657	1.42243	0.102434	0.935657
Il2rg	1.61203	0.104326	0.935711	1.4996	-0.104326	0.935711
Psmb1	1.48576	-0.100452	0.936463	1.59298	0.100452	0.936463
Ccr2	1.62855	-0.101467	0.938837	1.74732	0.101467	0.938837
Gpr183	1.94993	-0.0982164	0.942457	2.08744	0.0982164	0.942457
mt-Nd2	6.7518	-0.0953764	0.943806	7.21388	0.0953764	0.943806
Lpxn	1.71431	0.100149	0.94407	1.59937	-0.100149	0.94407
Abracl	1.47396	-0.0962943	0.944235	1.57578	0.0962943	0.944235
Leprotl1	1.38584	-0.0946987	0.947106	1.47993	0.0946987	0.947106
Hspa8	3.87902	-0.0939873	0.947106	4.14048	0.0939873	0.947106
Rundc3b	1.62934	0.0976822	0.950305	1.5227	-0.0976822	0.950305
Hint1	1.65176	-0.0915669	0.953385	1.7601	0.0915669	0.953385
Samsn1	3.31886	0.0948729	0.953686	3.10781	-0.0948729	0.953686
Pfn1	7.92168	-0.0900802	0.95497	8.43283	0.0900802	0.95497
Ppp2ca	1.11953	-0.0909225	0.955866	1.1924	0.0909225	0.955866
Hspa5	1.99675	0.0933731	0.955914	1.87167	-0.0933731	0.955914
Arih1	2.22765	0.0928281	0.955914	2.08891	-0.0928281	0.955914
Anxa6	1.37797	0.0927491	0.955914	1.29218	-0.0927491	0.955914
Rnf138	1.28947	0.0934067	0.955914	1.20862	-0.0934067	0.955914
Tnfaip8	2.43063	0.0941579	0.955914	2.27716	-0.0941579	0.955914
Cd44	2.3614	0.0922456	0.95697	2.21523	-0.0922456	0.95697
Emb	5.45761	-0.0881011	0.957426	5.80178	0.0881011	0.957426
Zfand6	1.01135	0.0916047	0.958745	0.949105	-0.0916047	0.958745
Clk1	1.8748	-0.0863873	0.958812	1.99061	0.0863873	0.958812
Arpc2	4.33061	-0.0849517	0.958812	4.59365	0.0849517	0.958812
Pmepa1	1.03024	-0.0873733	0.958812	1.09459	0.0873733	0.958812
Hnrnpab	1.04282	0.0909482	0.958812	0.979087	-0.0909482	0.958812
Ptp4a2	2.17652	0.0884689	0.959753	2.04714	-0.0884689	0.959753
Dnaja1	2.49042	-0.0845259	0.960332	2.64088	0.0845259	0.960332
Ctla4	4.31487	0.0886831	0.960486	4.0579	-0.0886831	0.960486
Rab2a	2.04395	0.0863708	0.963564	1.92524	-0.0863708	0.963564
Ptprcap	2.16511	0.0864404	0.963961	2.03927	-0.0864404	0.963961
Hmgb2	3.92426	-0.0830719	0.965633	4.15719	0.0830719	0.965633
Eef1g	1.54555	-0.0821837	0.966136	1.63623	0.0821837	0.966136
Cdk6	1.15021	0.0877763	0.966863	1.0823	-0.0877763	0.966863
Chmp4b	0.996013	-0.0819939	0.968005	1.05429	0.0819939	0.968005
Gsk3b	1.03338	0.0850897	0.968952	0.974172	-0.0850897	0.968952
Ly6a	2.83069	0.083394	0.971154	2.67185	-0.083394	0.971154
Ctsd	1.19309	0.0834232	0.972182	1.12605	-0.0834232	0.972182
Dnajc15	1.35713	0.0817738	0.974663	1.28235	-0.0817738	0.974663
Skil	1.52155	0.0813471	0.975071	1.43816	-0.0813471	0.975071
Gimap3	2.10925	0.078949	0.975986	1.997	-0.078949	0.975986
Bhlhe40	1.6675	0.081649	0.975986	1.57578	-0.081649	0.975986
Sec62	1.43816	-0.0743971	0.977421	1.51434	0.0743971	0.977421
Edf1	1.15415	0.077716	0.977776	1.09361	-0.077716	0.977776
Maf	3.69099	-0.0743007	0.978054	3.88636	0.0743007	0.978054
Sumo1	1.39528	-0.0728821	0.980106	1.46765	0.0728821	0.980106
Fkbp3	1.01214	-0.0715458	0.983884	1.06363	0.0715458	0.983884
Serbp1	2.931	0.0723249	0.984776	2.78784	-0.0723249	0.984776
Morf4l1	1.60534	0.0725631	0.984776	1.52663	-0.0725631	0.984776
Sipa1l1	3.05098	0.0728596	0.984776	2.90089	-0.0728596	0.984776
P2ry10	1.66238	0.0731758	0.984776	1.5802	-0.0731758	0.984776
Ccnd2	1.614	0.0729073	0.984976	1.53449	-0.0729073	0.984976
Clic1	2.62063	-0.0686413	0.985362	2.74852	0.0686413	0.985362
Nkg7	2.74572	-0.0691501	0.986332	2.88074	0.0691501	0.986332
Ern1	1.41141	0.0745474	0.986332	1.34035	-0.0745474	0.986332
Tra2a	1.08767	0.0707354	0.988377	1.03561	-0.0707354	0.988377
Set	1.52982	0.0695744	0.989352	1.45782	-0.0695744	0.989352
mt-Co1	21.5748	-0.0652149	0.989498	22.5745	0.0652149	0.989498
Eif2s2	1.20489	-0.0652957	0.993116	1.26072	0.0652957	0.993116
Srsf7	1.11756	0.0680206	0.993243	1.06608	-0.0680206	0.993243
Cd2	2.80433	0.066455	0.99422	2.67823	-0.066455	0.99422
Selplg	2.07935	-0.0634406	0.994434	2.17296	0.0634406	0.994434
Srsf3	1.36145	-0.0636467	0.994525	1.42292	0.0636467	0.994525
Gnai2	2.34212	-0.0617859	0.997697	2.44477	0.0617859	0.997697
Gls	1.51723	0.0635042	1	1.45192	-0.0635042	1
Stk17b	4.69408	0.0579495	1	4.5096	-0.0579495	1
Btg2	3.78697	0.0528773	1	3.65093	-0.0528773	1
Arpc5	1.79967	0.0153132	1	1.78074	-0.0153132	1
Atp5c1	1.29379	-0.0161557	1	1.3084	0.0161557	1
Cytip	3.88728	-0.0410934	1	3.9999	0.0410934	1
Cd82	1.19702	-0.0406089	1	1.23123	0.0406089	1
Rbm39	4.42895	0.0486089	1	4.28252	-0.0486089	1
Psma7	1.18994	0.0155932	1	1.17716	-0.0155932	1
Sh2d2a	1.47592	0.014934	1	1.46077	-0.014934	1
S100a6	7.97518	-0.0105148	1	8.03421	0.0105148	1
Lef1	1.13566	0.0661397	1	1.08476	-0.0661397	1
Laptm5	3.64221	0.0368237	1	3.55066	-0.0368237	1
Syf2	0.986178	-0.0588466	1	1.02725	0.0588466	1
Cdc42	3.20321	0.0186065	1	3.16237	-0.0186065	1
Sdf4	1.31622	-0.00378162	1	1.3197	0.00378162	1
Abcb1b	2.07778	0.0526586	1	2.00339	-0.0526586	1
Rhoh	1.04479	-0.0521713	1	1.08329	0.0521713	1
Ythdc1	1.37404	-0.00636788	1	1.38016	0.00636788	1
Vps37b	6.91977	-0.0137869	1	6.98681	0.0137869	1
Rac1	1.12622	-0.0129246	1	1.13637	0.0129246	1
Gimap1	1.36657	0.00958655	1	1.35755	-0.00958655	1
Hnrnpf	2.28548	-0.0439352	1	2.3563	0.0439352	1
Arhgdib	4.81406	0.0305417	1	4.71358	-0.0305417	1
Aebp2	1.9814	0.0309037	1	1.9395	-0.0309037	1
Nop53	1.03417	-0.019012	1	1.0479	0.019012	1
Klf13	1.48379	0.00811676	1	1.47551	-0.00811676	1
1810026B05Rik	1.28986	0.0217827	1	1.27055	-0.0217827	1
Lsp1	2.6403	0.0282376	1	2.58927	-0.0282376	1
Calr	1.47435	-0.00779973	1	1.48239	0.00779973	1
Cd3e	4.00962	0.00307427	1	4.00138	-0.00307427	1
Rpl4	3.91403	-0.0507435	1	4.05446	0.0507435	1
Ifngr1	5.02648	-0.0528406	1	5.21442	0.0528406	1
Man1a	1.38742	-0.0542254	1	1.44061	0.0542254	1
Itgb2	1.30874	-0.052771	1	1.35755	0.052771	1
Nap1l1	1.03771	0.0319602	1	1.01497	-0.0319602	1
Rap1b	2.87593	0.00607433	1	2.86403	-0.00607433	1
Ikzf3	2.64109	0.0563113	1	2.54012	-0.0563113	1
Limd2	1.11914	-0.00634225	1	1.12408	0.00634225	1
Nfkbia	1.63209	0.0592688	1	1.56644	-0.0592688	1
Psma3	1.13881	-0.024693	1	1.15849	0.024693	1
Calm1	4.91948	0.0523462	1	4.74454	-0.0523462	1
Hsp90aa1	1.61714	-0.0134027	1	1.6323	0.0134027	1
Eif5	1.08019	0.030988	1	1.05724	-0.030988	1
Gpr132	2.26935	0.00511947	1	2.26143	-0.00511947	1
Psma2	1.02237	-0.0510364	1	1.0592	0.0510364	1
Hnrnpk	1.53454	0.00332768	1	1.53105	-0.00332768	1
Pde4d	1.87559	-0.0209556	1	1.90312	0.0209556	1
Glud1	1.05384	-0.018646	1	1.06756	0.018646	1
Hnrnpc	1.39371	0.0100282	1	1.38409	-0.0100282	1
Nedd8	0.993652	-0.0493375	1	1.02824	0.0493375	1
Tnfsf11	1.11481	0.0296499	1	1.09213	-0.0296499	1
Il7r	1.69739	-0.0570864	1	1.76599	0.0570864	1
Ywhaz	2.33701	0.0465566	1	2.26291	-0.0465566	1
Cd47	2.58365	-0.0191112	1	2.61827	0.0191112	1
D16Ertd472e	1.52077	-0.0475971	1	1.57185	0.0475971	1
Ezr	1.26036	0.0245652	1	1.2391	-0.0245652	1
H2-Q7	4.41912	-0.0258225	1	4.49928	0.0258225	1
Ndfip1	4.37624	-0.0302428	1	4.46929	0.0302428	1
Lmnb1	1.88975	0.013176	1	1.87265	-0.013176	1
Ldlrad4	2.02231	0.0516364	1	1.95129	-0.0516364	1
Smad7	1.43265	-0.0143315	1	1.447	0.0143315	1
Atp5a1	1.35791	-0.041262	1	1.39736	0.041262	1
Ppp1ca	1.62108	0.0221579	1	1.59642	-0.0221579	1
Ostf1	1.90706	-0.0427821	1	1.96456	0.0427821	1
Uhrf2	1.37404	0.0237326	1	1.35165	-0.0237326	1
Mxi1	1.82484	0.0594366	1	1.75125	-0.0594366	1
Xist	2.89638	-0.0357274	1	2.96921	0.0357274	1
AC149090.1	1.08255	0.023449	1	1.0651	-0.023449	1
