# Supplementary material for: Leukotriene B4 regulates T cell recognition and control of MCMV in mucosal tissues
Source: Mucosal Immunol. Author manuscript; Available in PMC 2026 Jan 19. (PMC12814996; doi:10.1016/j.mucimm.2025.08.002)
Supplement: 3 [file NIHMS2129402-supplement-3.xlsx]

## Sheet: Panther_Lung CD8s cluster 10vs7
PANTHER Pathways	Mus musculus - REFLIST (21836)	upload_1 (259)	upload_1 (expected)	upload_1 (over/under)	upload_1 (fold Enrichment)	upload_1 (raw P-value)	upload_1 (FDR)
Integrin signalling pathway (P00034)	189	9	2.24	+	4.01	0.000443	0.00714
T cell activation (P00053)	89	8	1.06	+	7.58	1.08e-05	0.000582
Angiogenesis (P00005)	169	9	2	+	4.49	0.000194	0.00391
Apoptosis signaling pathway (P00006)	116	6	1.38	+	4.36	0.00263	0.0326
EGF receptor signaling pathway (P00018)	133	9	1.58	+	5.71	3.06e-05	0.000986
FGF signaling pathway (P00021)	122	6	1.45	+	4.15	0.00338	0.0389
Gonadotropin-releasing hormone receptor pathway (P06664)	235	10	2.79	+	3.59	0.000525	0.00769
Histamine H1 receptor mediated signaling pathway (P04385)	45	5	0.53	+	9.37	0.000187	0.00431
Inflammation mediated by chemokine and cytokine signaling pathway (P00031)	259	14	3.07	+	4.56	2.85e-06	0.00023
Muscarinic acetylcholine receptor 1 and 3 signaling pathway (P00042)	60	6	0.71	+	8.43	7.7e-05	0.00206
PDGF signaling pathway (P00047)	140	16	1.66	+	9.64	1.11e-11	1.79e-09
Ras Pathway (P04393)	72	5	0.85	+	5.85	0.00165	0.0222
Unclassified (UNCLASSIFIED)	19255	204	228.39	-	0.89	1.57e-05	0.000632
Wnt signaling pathway (P00057)	307	12	3.64	+	3.3	0.000323	0.00579
Analysis Type:	PANTHER Overrepresentation Test (Released 20240807)
Annotation Version and Release Date:	PANTHER version 19.0 Released 2024-06-20
Analyzed List:	upload_1 (Mus musculus)
Reference List:	Mus musculus (all genes in database)
Test Type:	FISHER
Correction:	FDR
LUNG CD8s CLUSTER 10 VS 7

## Sheet: Panther_Lung CD8s cluster 10vs6
PANTHER Pathways	Mus musculus - REFLIST (21836)	upload_1 (639)	upload_1 (expected)	upload_1 (over/under)	upload_1 (fold Enrichment)	upload_1 (raw P-value)	upload_1 (FDR)
Cytoskeletal regulation by Rho GTPase (P00016)	77	8	2.25	+	3.55	0.00184	0.0123
Integrin signalling pathway (P00034)	189	17	5.53	+	3.07	4.32e-05	0.000386
T cell activation (P00053)	89	20	2.6	+	7.68	9.5e-13	7.65e-11
Inflammation mediated by chemokine and cytokine signaling pathway (P00031)	259	30	7.58	+	3.96	1.54e-10	6.18e-09
Interferon-gamma signaling pathway (P00035)	30	6	0.88	+	6.83	0.0002	0.00161
Interleukin signaling pathway (P00036)	94	13	2.75	+	4.73	3.5e-06	4.69e-05
JAK/STAT signaling pathway (P00038)	17	8	0.5	+	16.08	9.91e-09	2.28e-07
Angiogenesis (P00005)	169	22	4.95	+	4.45	4.99e-09	1.61e-07
Apoptosis signaling pathway (P00006)	116	13	3.39	+	3.83	3.55e-05	0.000409
Axon guidance mediated by netrin (P00009)	35	5	1.02	+	4.88	0.00332	0.0205
B cell activation (P00010)	70	12	2.05	+	5.86	8.03e-07	1.17e-05
CCKR signaling map (P06959)	164	20	4.8	+	4.17	7.53e-08	1.21e-06
EGF receptor signaling pathway (P00018)	133	19	3.89	+	4.88	1.19e-08	2.4e-07
Endothelin signaling pathway (P00019)	85	11	2.49	+	4.42	3.7e-05	0.000397
FGF signaling pathway (P00021)	122	12	3.57	+	3.36	0.000246	0.00189
Gonadotropin-releasing hormone receptor pathway (P06664)	235	26	6.88	+	3.78	6.84e-09	1.84e-07
Heterotrimeric G-protein signaling pathway-Gq alpha and Go alpha mediated pathway (P00027)	120	9	3.51	+	2.56	0.00877	0.0487
Histamine H1 receptor mediated signaling pathway (P04385)	45	8	1.32	+	6.08	4.26e-05	0.000404
Hypoxia response via HIF activation (P00030)	29	5	0.85	+	5.89	0.0014	0.00981
Insulin/IGF pathway-protein kinase B signaling cascade (P00033)	38	5	1.11	+	4.5	0.00477	0.0284
Muscarinic acetylcholine receptor 1 and 3 signaling pathway (P00042)	60	8	1.76	+	4.56	0.000344	0.00252
Oxytocin receptor mediated signaling pathway (P04391)	59	6	1.73	+	3.48	0.00742	0.0427
p53 pathway feedback loops 2 (P04398)	49	6	1.43	+	4.18	0.00294	0.019
PDGF signaling pathway (P00047)	140	30	4.1	+	7.32	7.81e-18	1.26e-15
PI3 kinase pathway (P00048)	53	8	1.55	+	5.16	0.000143	0.00121
Ras Pathway (P04393)	72	14	2.11	+	6.64	1.83e-08	3.28e-07
Unclassified (UNCLASSIFIED)	19255	504	563.47	-	0.89	1.06e-11	5.68e-10
VEGF signaling pathway (P00056)	68	10	1.99	+	5.03	2.7e-05	0.000335
Wnt signaling pathway (P00057)	307	23	8.98	+	2.56	4.03e-05	0.000406
Analysis Type:	PANTHER Overrepresentation Test (Released 20240807)
Annotation Version and Release Date:	PANTHER version 19.0 Released 2024-06-20
Analyzed List:	upload_1 (Mus musculus)
Reference List:	Mus musculus (all genes in database)
Test Type:	FISHER
Correction:	FDR
LUNG CD8s CLUSTER 10 VS 6

## Sheet: Panther_Lung CD8s cluster 9vs6 
PANTHER Pathways	Mus musculus - REFLIST (21836)	upload_1 (560)	upload_1 (expected)	upload_1 (over/under)	upload_1 (fold Enrichment)	upload_1 (raw P-value)	upload_1 (FDR)
Integrin signalling pathway (P00034)	189	13	4.85	+	2.68	0.00123	0.00902
T cell activation (P00053)	89	14	2.28	+	6.13	5.91e-08	1.9e-06
Inflammation mediated by chemokine and cytokine signaling pathway (P00031)	259	21	6.64	+	3.16	3.76e-06	5.51e-05
Interleukin signaling pathway (P00036)	94	10	2.41	+	4.15	0.000149	0.0016
JAK/STAT signaling pathway (P00038)	17	4	0.44	+	9.17	0.000781	0.00628
TGF-beta signaling pathway (P00052)	99	9	2.54	+	3.54	0.00101	0.00772
Angiogenesis (P00005)	169	18	4.33	+	4.15	3.76e-07	6.06e-06
Apoptosis signaling pathway (P00006)	116	15	2.97	+	5.04	2.88e-07	5.79e-06
B cell activation (P00010)	70	10	1.8	+	5.57	1.13e-05	0.00014
CCKR signaling map (P06959)	164	22	4.21	+	5.23	2.43e-10	1.95e-08
EGF receptor signaling pathway (P00018)	133	16	3.41	+	4.69	3.18e-07	5.69e-06
Endothelin signaling pathway (P00019)	85	11	2.18	+	5.05	1.1e-05	0.000147
FGF signaling pathway (P00021)	122	9	3.13	+	2.88	0.00423	0.0284
Gonadotropin-releasing hormone receptor pathway (P06664)	235	23	6.03	+	3.82	4.52e-08	1.82e-06
Histamine H1 receptor mediated signaling pathway (P04385)	45	7	1.15	+	6.07	0.000137	0.00157
Hypoxia response via HIF activation (P00030)	29	5	0.74	+	6.72	0.000777	0.00659
Insulin/IGF pathway-protein kinase B signaling cascade (P00033)	38	5	0.97	+	5.13	0.00272	0.019
Muscarinic acetylcholine receptor 1 and 3 signaling pathway (P00042)	60	6	1.54	+	3.9	0.00429	0.0277
p53 pathway feedback loops 2 (P04398)	49	7	1.26	+	5.57	0.000237	0.00239
PDGF signaling pathway (P00047)	140	20	3.59	+	5.57	5.13e-10	2.76e-08
PI3 kinase pathway (P00048)	53	7	1.36	+	5.15	0.00039	0.00369
Ras Pathway (P04393)	72	12	1.85	+	6.5	2.72e-07	6.27e-06
Unclassified (UNCLASSIFIED)	19255	441	493.81	-	0.89	1.2e-10	1.93e-08
VEGF signaling pathway (P00056)	68	12	1.74	+	6.88	1.42e-07	3.8e-06
Wnt signaling pathway (P00057)	307	19	7.87	+	2.41	0.000395	0.00354
Analysis Type:	PANTHER Overrepresentation Test (Released 20240807)
Annotation Version and Release Date:	PANTHER version 19.0 Released 2024-06-20
Analyzed List:	upload_1 (Mus musculus)
Reference List:	Mus musculus (all genes in database)
Test Type:	FISHER
Correction:	FDR
LUNG CD8s CLUSTER 9 VS 6

## Sheet: Panther_NM CD8s cluster 6vs4
PANTHER Pathways	Mus musculus - REFLIST (21836)	upload_1 (268)	upload_1 (expected)	upload_1 (over/under)	upload_1 (fold Enrichment)	upload_1 (raw P-value)	upload_1 (FDR)
Cytoskeletal regulation by Rho GTPase (P00016)	77	5	0.95	+	5.29	0.00258	0.0297
Integrin signalling pathway (P00034)	189	10	2.32	+	4.31	0.00012	0.00277
T cell activation (P00053)	89	8	1.09	+	7.32	1.39e-05	0.000447
Inflammation mediated by chemokine and cytokine signaling pathway (P00031)	259	12	3.18	+	3.78	9.2e-05	0.00247
JAK/STAT signaling pathway (P00038)	17	3	0.21	+	14.38	0.00109	0.0147
Angiogenesis (P00005)	169	9	2.07	+	4.34	0.00025	0.00366
Apoptosis signaling pathway (P00006)	116	6	1.42	+	4.21	0.00311	0.0334
B cell activation (P00010)	70	6	0.86	+	6.98	0.00022	0.00353
CCKR signaling map (P06959)	164	14	2.01	+	6.96	1.61e-08	2.59e-06
EGF receptor signaling pathway (P00018)	133	7	1.63	+	4.29	0.0013	0.0161
Endothelin signaling pathway (P00019)	85	5	1.04	+	4.79	0.00396	0.0399
Gonadotropin-releasing hormone receptor pathway (P06664)	235	14	2.88	+	4.85	1.36e-06	7.29e-05
Histamine H1 receptor mediated signaling pathway (P04385)	45	5	0.55	+	9.05	0.000219	0.00393
PDGF signaling pathway (P00047)	140	12	1.72	+	6.98	1.65e-07	1.33e-05
Unclassified (UNCLASSIFIED)	19255	211	236.32	-	0.89	9.27e-06	0.000373
VEGF signaling pathway (P00056)	68	6	0.83	+	7.19	0.000187	0.00376
Analysis Type:	PANTHER Overrepresentation Test (Released 20240807)
Annotation Version and Release Date:	PANTHER version 19.0 Released 2024-06-20
Analyzed List:	upload_1 (Mus musculus)
Reference List:	Mus musculus (all genes in database)
Test Type:	FISHER
Correction:	FDR
NM CD8s CLUSTER 6 VS 4

## Sheet: Panther_Lung CD4s cluster 9vs4 
PANTHER Pathways	Mus musculus - REFLIST (21836)	upload_1 (278)	upload_1 (expected)	upload_1 (over/under)	upload_1 (fold Enrichment)	upload_1 (raw P-value)	upload_1 (FDR)
Cytoskeletal regulation by Rho GTPase (P00016)	77	5	0.98	+	5.1	0.00302	0.0243
Integrin signalling pathway (P00034)	189	9	2.41	+	3.74	0.000736	0.00741
T cell activation (P00053)	89	9	1.13	+	7.94	2.02e-06	5.41e-05
Inflammation mediated by chemokine and cytokine signaling pathway (P00031)	259	18	3.3	+	5.46	6.72e-09	5.41e-07
Interferon-gamma signaling pathway (P00035)	30	3	0.38	+	7.85	0.00643	0.045
Interleukin signaling pathway (P00036)	94	8	1.2	+	6.68	2.7e-05	0.000362
JAK/STAT signaling pathway (P00038)	17	5	0.22	+	23.1	1.76e-06	5.67e-05
TGF-beta signaling pathway (P00052)	99	6	1.26	+	4.76	0.00168	0.0159
Angiogenesis (P00005)	169	11	2.15	+	5.11	1.14e-05	0.000167
Apoptosis signaling pathway (P00006)	116	10	1.48	+	6.77	2.37e-06	5.45e-05
B cell activation (P00010)	70	6	0.89	+	6.73	0.000267	0.00331
CCKR signaling map (P06959)	164	13	2.09	+	6.23	1.93e-07	1.04e-05
EGF receptor signaling pathway (P00018)	133	10	1.69	+	5.91	8.11e-06	0.000145
Endothelin signaling pathway (P00019)	85	5	1.08	+	4.62	0.00462	0.0354
Gonadotropin-releasing hormone receptor pathway (P06664)	235	13	2.99	+	4.35	1.08e-05	0.000174
Histamine H1 receptor mediated signaling pathway (P04385)	45	4	0.57	+	6.98	0.00254	0.0215
Hypoxia response via HIF activation (P00030)	29	3	0.37	+	8.13	0.00584	0.0427
PDGF signaling pathway (P00047)	140	12	1.78	+	6.73	2.46e-07	9.88e-06
PI3 kinase pathway (P00048)	53	5	0.67	+	7.41	0.000562	0.00646
Ras Pathway (P04393)	72	8	0.92	+	8.73	3.69e-06	7.43e-05
Toll receptor signaling pathway (P00054)	55	5	0.7	+	7.14	0.000667	0.00716
Unclassified (UNCLASSIFIED)	19255	210	245.14	-	0.86	3.41e-09	5.49e-07
VEGF signaling pathway (P00056)	68	5	0.87	+	5.78	0.00175	0.0156
Analysis Type:	PANTHER Overrepresentation Test (Released 20240807)
Annotation Version and Release Date:	PANTHER version 19.0 Released 2024-06-20
Analyzed List:	upload_1 (Mus musculus)
Reference List:	Mus musculus (all genes in database)
Test Type:	FISHER
Correction:	FDR
LUNG CD4s CLUSTER 9 VS 4

## Sheet: Panther_Lung CD4s cluster 8vs4 
PANTHER Pathways	Mus musculus - REFLIST (21836)	upload_1 (353)	upload_1 (expected)	upload_1 (over/under)	upload_1 (fold Enrichment)	upload_1 (raw P-value)	upload_1 (FDR)
Integrin signalling pathway (P00034)	189	14	3.06	+	4.58	2.62e-06	3.01e-05
T cell activation (P00053)	89	17	1.44	+	11.82	6.32e-14	1.02e-11
Inflammation mediated by chemokine and cytokine signaling pathway (P00031)	259	24	4.19	+	5.73	6.63e-12	2.67e-10
Interleukin signaling pathway (P00036)	94	12	1.52	+	7.9	3.85e-08	5.16e-07
JAK/STAT signaling pathway (P00038)	17	6	0.27	+	21.83	1.82e-07	2.26e-06
5HT2 type receptor mediated signaling pathway (P04374)	67	5	1.08	+	4.62	0.00457	0.0263
Angiogenesis (P00005)	169	17	2.73	+	6.22	2.36e-09	4.76e-08
Angiotensin II-stimulated signaling through G proteins and beta-arrestin (P05911)	38	5	0.61	+	8.14	0.000347	0.00254
Apoptosis signaling pathway (P00006)	116	14	1.88	+	7.47	5.89e-09	1.05e-07
B cell activation (P00010)	70	11	1.13	+	9.72	1.56e-08	2.28e-07
CCKR signaling map (P06959)	164	20	2.65	+	7.54	2.56e-12	1.37e-10
EGF receptor signaling pathway (P00018)	133	19	2.15	+	8.84	5.12e-13	4.12e-11
Endothelin signaling pathway (P00019)	85	8	1.37	+	5.82	7.02e-05	0.000595
FGF signaling pathway (P00021)	122	11	1.97	+	5.58	4.78e-06	5.13e-05
Gonadotropin-releasing hormone receptor pathway (P06664)	235	21	3.8	+	5.53	2.78e-10	7.46e-09
Hedgehog signaling pathway (P00025)	20	3	0.32	+	9.28	0.00389	0.0232
Histamine H1 receptor mediated signaling pathway (P04385)	45	7	0.73	+	9.62	7.27e-06	7.32e-05
Insulin/IGF pathway-mitogen activated protein kinase kinase/MAP kinase cascade (P00032)	36	6	0.58	+	10.31	2.21e-05	0.000198
Muscarinic acetylcholine receptor 1 and 3 signaling pathway (P00042)	60	5	0.97	+	5.15	0.00283	0.0182
Oxytocin receptor mediated signaling pathway (P04391)	59	5	0.95	+	5.24	0.00263	0.0176
p53 pathway feedback loops 2 (P04398)	49	4	0.79	+	5.05	0.00803	0.0446
PDGF signaling pathway (P00047)	140	18	2.26	+	7.95	1.31e-11	4.23e-10
PI3 kinase pathway (P00048)	53	5	0.86	+	5.84	0.00163	0.0114
Ras Pathway (P04393)	72	12	1.16	+	10.31	1.7e-09	3.91e-08
Thyrotropin-releasing hormone receptor signaling pathway (P04394)	62	5	1	+	4.99	0.00327	0.0202
Toll receptor signaling pathway (P00054)	55	6	0.89	+	6.75	0.000254	0.00195
Unclassified (UNCLASSIFIED)	19255	273	311.28	-	0.88	8.87e-09	1.43e-07
VEGF signaling pathway (P00056)	68	8	1.1	+	7.28	1.37e-05	0.00013
Wnt signaling pathway (P00057)	307	15	4.96	+	3.02	0.000156	0.00125
Analysis Type:	PANTHER Overrepresentation Test (Released 20240807)
Annotation Version and Release Date:	PANTHER version 19.0 Released 2024-06-20
Analyzed List:	upload_1 (Mus musculus)
Reference List:	Mus musculus (all genes in database)
Test Type:	FISHER
Correction:	FDR
LUNG CD4s CLUSTER 8 VS 4

## Sheet: Panther_Lung CD4s cluster 7vs4 
PANTHER Pathways	Mus musculus - REFLIST (21836)	upload_1 (273)	upload_1 (expected)	upload_1 (over/under)	upload_1 (fold Enrichment)	upload_1 (raw P-value)	upload_1 (FDR)
T cell activation (P00053)	89	9	1.11	+	8.09	1.74e-06	9.32e-05
Inflammation mediated by chemokine and cytokine signaling pathway (P00031)	259	12	3.24	+	3.71	0.00011	0.00353
Interleukin signaling pathway (P00036)	94	6	1.18	+	5.11	0.00117	0.0126
JAK/STAT signaling pathway (P00038)	17	3	0.21	+	14.12	0.00115	0.0133
Angiogenesis (P00005)	169	8	2.11	+	3.79	0.00133	0.0134
Apoptosis signaling pathway (P00006)	116	6	1.45	+	4.14	0.00341	0.0305
B cell activation (P00010)	70	6	0.88	+	6.86	0.000242	0.00434
CCKR signaling map (P06959)	164	10	2.05	+	4.88	4.29e-05	0.00173
EGF receptor signaling pathway (P00018)	133	12	1.66	+	7.22	1.15e-07	1.85e-05
Endothelin signaling pathway (P00019)	85	6	1.06	+	5.65	0.000692	0.0101
FGF signaling pathway (P00021)	122	7	1.53	+	4.59	0.000872	0.0117
Gonadotropin-releasing hormone receptor pathway (P06664)	235	11	2.94	+	3.74	0.000193	0.00518
Histamine H1 receptor mediated signaling pathway (P04385)	45	5	0.56	+	8.89	0.000239	0.00481
PDGF signaling pathway (P00047)	140	12	1.75	+	6.86	2.02e-07	1.63e-05
Ras Pathway (P04393)	72	5	0.9	+	5.55	0.00208	0.0197
Unclassified (UNCLASSIFIED)	19255	222	240.73	-	0.92	0.000888	0.011
VEGF signaling pathway (P00056)	68	6	0.85	+	7.06	0.000207	0.00475
Wnt signaling pathway (P00057)	307	12	3.84	+	3.13	0.000518	0.00835
Analysis Type:	PANTHER Overrepresentation Test (Released 20240807)
Annotation Version and Release Date:	PANTHER version 19.0 Released 2024-06-20
Analyzed List:	upload_1 (Mus musculus)
Reference List:	Mus musculus (all genes in database)
Test Type:	FISHER
Correction:	FDR
LUNG CD4s CLUSTER 7 VS 4

## Sheet: Panther_Lung CD4s cluster 6vs4 
PANTHER Pathways	Mus musculus - REFLIST (21836)	upload_1 (459)	upload_1 (expected)	upload_1 (over/under)	upload_1 (fold Enrichment)	upload_1 (raw P-value)	upload_1 (FDR)
Cytoskeletal regulation by Rho GTPase (P00016)	77	6	1.62	+	3.71	0.00563	0.0378
Integrin signalling pathway (P00034)	189	12	3.97	+	3.02	0.000687	0.00582
T cell activation (P00053)	89	14	1.87	+	7.48	4.89e-09	2.63e-07
Inflammation mediated by chemokine and cytokine signaling pathway (P00031)	259	21	5.44	+	3.86	1.54e-07	3.54e-06
Interferon-gamma signaling pathway (P00035)	30	4	0.63	+	6.34	0.00342	0.024
Interleukin signaling pathway (P00036)	94	11	1.98	+	5.57	4.52e-06	7.27e-05
JAK/STAT signaling pathway (P00038)	17	7	0.36	+	19.59	2.81e-08	9.04e-07
Angiogenesis (P00005)	169	16	3.55	+	4.5	6e-07	1.07e-05
Apoptosis signaling pathway (P00006)	116	11	2.44	+	4.51	3.4e-05	0.000421
B cell activation (P00010)	70	9	1.47	+	6.12	1.55e-05	0.000226
CCKR signaling map (P06959)	164	17	3.45	+	4.93	7.16e-08	1.92e-06
EGF receptor signaling pathway (P00018)	133	17	2.8	+	6.08	2.99e-09	2.41e-07
Endothelin signaling pathway (P00019)	85	9	1.79	+	5.04	7.42e-05	0.000747
FGF signaling pathway (P00021)	122	11	2.56	+	4.29	5.43e-05	0.000582
Gonadotropin-releasing hormone receptor pathway (P06664)	235	22	4.94	+	4.45	5.79e-09	2.33e-07
Histamine H1 receptor mediated signaling pathway (P04385)	45	7	0.95	+	7.4	3.94e-05	0.000453
Hypoxia response via HIF activation (P00030)	29	4	0.61	+	6.56	0.00302	0.0221
Muscarinic acetylcholine receptor 1 and 3 signaling pathway (P00042)	60	6	1.26	+	4.76	0.0016	0.0123
PDGF signaling pathway (P00047)	140	21	2.94	+	7.14	1.79e-12	2.88e-10
PI3 kinase pathway (P00048)	53	6	1.11	+	5.39	0.000831	0.00669
Ras Pathway (P04393)	72	8	1.51	+	5.29	0.000132	0.00118
Unclassified (UNCLASSIFIED)	19255	366	404.75	-	0.9	1.61e-07	3.24e-06
VEGF signaling pathway (P00056)	68	8	1.43	+	5.6	8.79e-05	0.000832
Wnt signaling pathway (P00057)	307	19	6.45	+	2.94	3.01e-05	0.000404
Analysis Type:	PANTHER Overrepresentation Test (Released 20240807)
Annotation Version and Release Date:	PANTHER version 19.0 Released 2024-06-20
Analyzed List:	upload_1 (Mus musculus)
Reference List:	Mus musculus (all genes in database)
Test Type:	FISHER
Correction:	FDR
LUNG CD4s CLUSTER 6 VS 4
