# Supplementary material for: Leukotriene B4 regulates T cell recognition and control of MCMV in mucosal tissues
Source: Mucosal Immunol. Author manuscript; Available in PMC 2026 Jan 19. (PMC12814996; doi:10.1016/j.mucimm.2025.08.002)
Supplement: 4 [file NIHMS2129402-supplement-4.xlsx]

## Sheet: Lung CD8s cluster 10vs7
Reactome pathways	Mus musculus - REFLIST (21836)	upload_1 (259)	upload_1 (expected)	upload_1 (over/under)	upload_1 (fold Enrichment)	upload_1 (raw P-value)	upload_1 (FDR)
CDC42 GTPase cycle (R-MMU-9013148)	95	13	1.13	+	11.54	1e-10	2.18e-08
RAC1 GTPase cycle (R-MMU-9013149)	175	21	2.08	+	10.12	2.24e-15	1.95e-12
RAC2 GTPase cycle (R-MMU-9013404)	86	9	1.02	+	8.82	8.39e-07	0.000105
RAC3 GTPase cycle (R-MMU-9013423)	90	10	1.07	+	9.37	1.15e-07	2.01e-05
Regulation of actin dynamics for phagocytic cup formation (R-MMU-2029482)	121	7	1.44	+	4.88	0.00061	0.0343
RHO GTPase cycle (R-MMU-9012999)	422	28	5.01	+	5.59	1.92e-13	6.69e-11
RHO GTPase Effectors (R-MMU-195258)	244	13	2.89	+	4.49	7.57e-06	0.000777
RHO GTPases Activate WASPs and WAVEs (R-MMU-5663213)	33	4	0.39	+	10.22	0.000604	0.0351
RHOA GTPase cycle (R-MMU-8980692)	143	12	1.7	+	7.07	1.44e-07	2.29e-05
RHOB GTPase cycle (R-MMU-9013026)	69	7	0.82	+	8.55	1.76e-05	0.0017
RHOC GTPase cycle (R-MMU-9013106)	71	6	0.84	+	7.12	0.000197	0.0128
RHOJ GTPase cycle (R-MMU-9013409)	16	4	0.19	+	21.08	3.15e-05	0.00274
RHOQ GTPase cycle (R-MMU-9013406)	58	5	0.69	+	7.27	0.00062	0.0338
RHOU GTPase cycle (R-MMU-9013420)	39	5	0.46	+	10.81	9.35e-05	0.00709
Signaling by Rho GTPases (R-MMU-194315)	604	36	7.16	+	5.03	1.46e-15	2.54e-12
Signaling by Rho GTPases, Miro GTPases and RHOBTB3 (R-MMU-9716542)	619	36	7.34	+	4.9	3.11e-15	1.81e-12
TCR signaling (R-MMU-202403)	110	10	1.3	+	7.66	7.68e-07	0.000103
Adaptive Immune System (R-MMU-1280218)	745	31	8.84	+	3.51	1.4e-09	2.72e-07
Axon guidance (R-MMU-422475)	273	12	3.24	+	3.71	0.00011	0.00796
Chromatin modifying enzymes (R-MMU-3247509)	184	12	2.18	+	5.5	2.16e-06	0.000251
Chromatin organization (R-MMU-4839726)	184	12	2.18	+	5.5	2.16e-06	0.000235
Effects of PIP2 hydrolysis (R-MMU-114508)	25	4	0.3	+	13.49	0.000201	0.0125
Factors involved in megakaryocyte development and platelet production (R-MMU-983231)	119	8	1.41	+	5.67	8.87e-05	0.00703
Generation of second messenger molecules (R-MMU-202433)	28	5	0.33	+	15.06	1.78e-05	0.00163
Hemostasis (R-MMU-109582)	592	23	7.02	+	3.28	6.98e-07	0.000101
Immune System (R-MMU-168256)	1737	55	20.6	+	2.67	1.36e-11	3.39e-09
Innate Immune System (R-MMU-168249)	1022	28	12.12	+	2.31	3.87e-05	0.00321
Membrane Trafficking (R-MMU-199991)	562	18	6.67	+	2.7	0.000143	0.00957
Nervous system development (R-MMU-9675108)	274	12	3.25	+	3.69	0.000113	0.00791
Platelet activation, signaling and aggregation (R-MMU-76002)	252	10	2.99	+	3.35	0.000898	0.0435
RAB GEFs exchange GTP for GDP on RABs (R-MMU-8876198)	89	6	1.06	+	5.68	0.000671	0.0355
RUNX1 interacts with co-factors whose precise effect on RUNX1 targets is not known (R-MMU-8939243)	36	4	0.43	+	9.37	0.000845	0.0421
RUNX1 regulates transcription of genes involved in interleukin signaling (R-MMU-8939247)	3	2	0.04	+	56.21	0.000417	0.0251
Signal Transduction (R-MMU-162582)	2214	64	26.26	+	2.44	1.09e-11	3.15e-09
Unclassified (UNCLASSIFIED)	12783	90	151.62	-	0.59	1.38e-14	6.02e-12
VEGFA-VEGFR2 Pathway (R-MMU-4420097)	92	6	1.09	+	5.5	0.0008	0.041
Analysis Type:	PANTHER Overrepresentation Test (Released 20240807)
Annotation Version and Release Date:	Reactome version 86 Released 2023-09-07
Analyzed List:	upload_1 (Mus musculus)
Reference List:	Mus musculus (all genes in database)
Test Type:	FISHER
Correction:	FDR
LUNG CD8s CLUSTER 10 VS 7

## Sheet: Lung CD8s cluster 10vs6
Reactome pathways	Mus musculus - REFLIST (21836)	upload_1 (639)	upload_1 (expected)	upload_1 (over/under)	upload_1 (fold Enrichment)	upload_1 (raw P-value)	upload_1 (FDR)
CDC42 GTPase cycle (R-MMU-9013148)	95	15	2.78	+	5.4	1.06e-07	7.73e-06
RAC1 GTPase cycle (R-MMU-9013149)	175	28	5.12	+	5.47	2.41e-13	4.2e-11
RAC2 GTPase cycle (R-MMU-9013404)	86	13	2.52	+	5.17	1.25e-06	6.82e-05
RAC3 GTPase cycle (R-MMU-9013423)	90	14	2.63	+	5.32	3.41e-07	2.12e-05
Regulation of actin dynamics for phagocytic cup formation (R-MMU-2029482)	121	11	3.54	+	3.11	0.00086	0.0124
RHO GTPase cycle (R-MMU-9012999)	422	54	12.35	+	4.37	5.96e-20	2.08e-17
RHO GTPase Effectors (R-MMU-195258)	244	29	7.14	+	4.06	1.68e-10	2.25e-08
RHO GTPases activate PAKs (R-MMU-5627123)	20	4	0.59	+	6.83	0.00242	0.0285
RHO GTPases Activate WASPs and WAVEs (R-MMU-5663213)	33	8	0.97	+	8.28	3.74e-06	0.000176
RHOA GTPase cycle (R-MMU-8980692)	143	22	4.18	+	5.26	1.96e-10	2.44e-08
RHOB GTPase cycle (R-MMU-9013026)	69	14	2.02	+	6.93	1.03e-08	1.05e-06
RHOC GTPase cycle (R-MMU-9013106)	71	14	2.08	+	6.74	1.52e-08	1.47e-06
RHOD GTPase cycle (R-MMU-9013405)	51	8	1.49	+	5.36	0.000108	0.00269
RHOF GTPase cycle (R-MMU-9035034)	41	8	1.2	+	6.67	2.09e-05	0.000761
RHOJ GTPase cycle (R-MMU-9013409)	16	5	0.47	+	10.68	7.06e-05	0.00212
RHOQ GTPase cycle (R-MMU-9013406)	58	8	1.7	+	4.71	0.000272	0.00551
RHOU GTPase cycle (R-MMU-9013420)	39	14	1.14	+	12.27	2.25e-12	3.57e-10
RHOV GTPase cycle (R-MMU-9013424)	36	7	1.05	+	6.64	7.09e-05	0.00206
Signaling by Rho GTPases (R-MMU-194315)	604	69	17.68	+	3.9	2.14e-22	1.25e-19
Signaling by Rho GTPases, Miro GTPases and RHOBTB3 (R-MMU-9716542)	619	69	18.11	+	3.81	8.64e-22	3.77e-19
CD28 co-stimulation (R-MMU-389356)	33	7	0.97	+	7.25	3.91e-05	0.00134
CD28 dependent Vav1 pathway (R-MMU-389359)	12	4	0.35	+	11.39	0.000298	0.00559
Costimulation by the CD28 family (R-MMU-388841)	67	13	1.96	+	6.63	6.07e-08	5.04e-06
CTLA4 inhibitory signaling (R-MMU-389513)	21	5	0.61	+	8.14	0.000291	0.00564
Phosphorylation of CD3 and TCR zeta chains (R-MMU-202427)	20	5	0.59	+	8.54	0.000227	0.00472
TCR signaling (R-MMU-202403)	110	19	3.22	+	5.9	4.48e-10	5.21e-08
Cytokine Signaling in Immune system (R-MMU-1280215)	472	38	13.81	+	2.75	2.07e-08	1.9e-06
IFNG signaling activates MAPKs (R-MMU-9732724)	8	4	0.23	+	17.09	4.63e-05	0.00147
Interferon gamma signaling (R-MMU-877300)	21	8	0.61	+	13.02	7.48e-08	5.67e-06
Interferon Signaling (R-MMU-913531)	138	15	4.04	+	3.71	1.32e-05	0.000511
Interleukin receptor SHC signaling (R-MMU-912526)	26	6	0.76	+	7.89	8.56e-05	0.0023
Interleukin-12 family signaling (R-MMU-447115)	19	6	0.56	+	10.79	1.2e-05	0.000487
Interleukin-12 signaling (R-MMU-9020591)	9	4	0.26	+	15.19	8.14e-05	0.00225
Interleukin-15 signaling (R-MMU-8983432)	13	4	0.38	+	10.51	0.000421	0.00726
Interleukin-2 family signaling (R-MMU-451927)	41	12	1.2	+	10	1.29e-09	1.41e-07
Interleukin-2 signaling (R-MMU-9020558)	12	3	0.35	+	8.54	0.0045	0.0444
Interleukin-20 family signaling (R-MMU-8854691)	23	6	0.67	+	8.91	4.05e-05	0.00133
Interleukin-21 signaling (R-MMU-9020958)	10	6	0.29	+	20.5	1.17e-07	8.13e-06
Interleukin-23 signaling (R-MMU-9020933)	9	3	0.26	+	11.39	0.00184	0.0226
Interleukin-27 signaling (R-MMU-9020956)	11	4	0.32	+	12.43	0.000203	0.00438
Interleukin-3, Interleukin-5 and GM-CSF signaling (R-MMU-512988)	45	8	1.32	+	6.08	4.26e-05	0.00138
Interleukin-35 Signalling (R-MMU-8984722)	12	6	0.35	+	17.09	4.88e-07	2.84e-05
Interleukin-4 and Interleukin-13 signaling (R-MMU-6785807)	16	4	0.47	+	8.54	0.000999	0.0142
Interleukin-6 family signaling (R-MMU-6783589)	24	4	0.7	+	5.7	0.00484	0.0464
Interleukin-6 signaling (R-MMU-1059683)	11	4	0.32	+	12.43	0.000203	0.00444
Interleukin-7 signaling (R-MMU-1266695)	18	4	0.53	+	7.59	0.0016	0.0209
Interleukin-9 signaling (R-MMU-8985947)	9	4	0.26	+	15.19	8.14e-05	0.00229
Regulation of IFNG signaling (R-MMU-877312)	11	5	0.32	+	15.53	8.43e-06	0.000359
Signaling by Interleukins (R-MMU-449147)	284	22	8.31	+	2.65	3.57e-05	0.00125
Signaling by TGF-beta Receptor Complex (R-MMU-170834)	79	9	2.31	+	3.89	0.000494	0.00836
Signaling by TGFB family members (R-MMU-9006936)	107	9	3.13	+	2.87	0.00419	0.0422
Activation of NMDA receptors and postsynaptic events (R-MMU-442755)	36	5	1.05	+	4.75	0.00376	0.0386
Adaptive Immune System (R-MMU-1280218)	745	62	21.8	+	2.84	1.33e-13	2.58e-11
AKT-mediated inactivation of FOXO1A (R-MMU-211163)	4	2	0.12	+	17.09	0.00493	0.0465
Antigen activates B Cell Receptor (BCR) leading to generation of second messengers (R-MMU-983695)	85	9	2.49	+	3.62	0.000846	0.0124
Antigen processing: Ubiquitination & Proteasome degradation (R-MMU-983168)	297	19	8.69	+	2.19	0.00141	0.0188
Apoptosis (R-MMU-109581)	102	10	2.98	+	3.35	0.000816	0.0123
Apoptotic cleavage of cellular proteins (R-MMU-111465)	37	6	1.08	+	5.54	0.000658	0.0105
Apoptotic execution phase (R-MMU-75153)	49	7	1.43	+	4.88	0.000525	0.00872
Axon guidance (R-MMU-422475)	273	24	7.99	+	3	1.85e-06	9.77e-05
C-type lectin receptors (CLRs) (R-MMU-5621481)	111	10	3.25	+	3.08	0.00156	0.0205
CD209 (DC-SIGN) signaling (R-MMU-5621575)	19	5	0.56	+	8.99	0.000175	0.00391
Cell-Cell communication (R-MMU-1500931)	97	11	2.84	+	3.88	0.000126	0.00296
Cellular response to heat stress (R-MMU-3371556)	83	9	2.43	+	3.71	0.000711	0.0111
Cellular responses to stimuli (R-MMU-8953897)	500	31	14.63	+	2.12	0.000119	0.00289
Cellular responses to stress (R-MMU-2262752)	498	31	14.57	+	2.13	0.000116	0.00285
Cellular Senescence (R-MMU-2559583)	129	11	3.78	+	2.91	0.00145	0.0192
Chromatin modifying enzymes (R-MMU-3247509)	184	31	5.38	+	5.76	2.84e-15	7.07e-13
Chromatin organization (R-MMU-4839726)	184	31	5.38	+	5.76	2.84e-15	6.19e-13
Clathrin-mediated endocytosis (R-MMU-8856828)	140	14	4.1	+	3.42	6.43e-05	0.00197
Cohesin Loading onto Chromatin (R-MMU-2470946)	10	4	0.29	+	13.67	0.000133	0.00308
DAP12 signaling (R-MMU-2424491)	30	5	0.88	+	5.7	0.00164	0.021
DDX58/IFIH1-mediated induction of interferon-alpha/beta (R-MMU-168928)	34	5	0.99	+	5.03	0.00291	0.0319
Deadenylation of mRNA (R-MMU-429947)	23	4	0.67	+	5.94	0.00413	0.0419
Death Receptor Signaling (R-MMU-73887)	139	12	4.07	+	2.95	0.000808	0.0123
Depolymerization of the Nuclear Lamina (R-MMU-4419969)	12	3	0.35	+	8.54	0.0045	0.0436
Developmental Biology (R-MMU-1266738)	511	31	14.95	+	2.07	0.000147	0.00338
Downregulation of SMAD2/3:SMAD4 transcriptional activity (R-MMU-2173795)	26	6	0.76	+	7.89	8.56e-05	0.00233
Downstream signal transduction (R-MMU-186763)	28	7	0.82	+	8.54	1.23e-05	0.000488
Effects of PIP2 hydrolysis (R-MMU-114508)	25	5	0.73	+	6.83	0.00069	0.0109
EPH-Ephrin signaling (R-MMU-2682334)	68	7	1.99	+	3.52	0.00368	0.038
Epigenetic regulation of gene expression (R-MMU-212165)	115	11	3.37	+	3.27	0.000561	0.00923
Erythropoietin activates Phosphoinositide-3-kinase (PI3K) (R-MMU-9027276)	12	4	0.35	+	11.39	0.000298	0.00565
ESR-mediated signaling (R-MMU-8939211)	132	12	3.86	+	3.11	0.000509	0.00853
Establishment of Sister Chromatid Cohesion (R-MMU-2468052)	11	3	0.32	+	9.32	0.00345	0.0361
Estrogen-dependent nuclear events downstream of ESR-membrane signaling (R-MMU-9634638)	9	3	0.26	+	11.39	0.00184	0.0229
Factors involved in megakaryocyte development and platelet production (R-MMU-983231)	119	10	3.48	+	2.87	0.00262	0.0297
Fc epsilon receptor (FCERI) signaling (R-MMU-2454202)	181	15	5.3	+	2.83	0.000295	0.00565
Fcgamma receptor (FCGR) dependent phagocytosis (R-MMU-2029480)	142	13	4.16	+	3.13	0.000281	0.00551
FLT3 Signaling (R-MMU-9607240)	32	7	0.94	+	7.48	3.16e-05	0.00113
Formation of Senescence-Associated Heterochromatin Foci (SAHF) (R-MMU-2559584)	15	4	0.44	+	9.11	0.000767	0.0118
Formation of WDR5-containing histone-modifying complexes (R-MMU-9772755)	40	6	1.17	+	5.13	0.00101	0.0142
FOXO-mediated transcription (R-MMU-9614085)	22	4	0.64	+	6.21	0.00349	0.0362
Gastrin-CREB signalling pathway via PKC and MAPK (R-MMU-881907)	18	4	0.53	+	7.59	0.0016	0.0207
Gene expression (Transcription) (R-MMU-74160)	1063	72	31.11	+	2.31	3.34e-11	4.86e-09
Gene Silencing by RNA (R-MMU-211000)	42	6	1.23	+	4.88	0.00131	0.0177
Generation of second messenger molecules (R-MMU-202433)	28	8	0.82	+	9.76	9.53e-07	5.36e-05
Generic Transcription Pathway (R-MMU-212436)	818	48	23.94	+	2.01	6.1e-06	0.000273
Glutamate binding, activation of AMPA receptors and synaptic plasticity (R-MMU-399721)	31	5	0.91	+	5.51	0.00191	0.0231
Golgi Associated Vesicle Biogenesis (R-MMU-432722)	55	8	1.61	+	4.97	0.000186	0.00411
Growth hormone receptor signaling (R-MMU-982772)	12	3	0.35	+	8.54	0.0045	0.0441
HDACs deacetylate histones (R-MMU-3214815)	63	8	1.84	+	4.34	0.000483	0.00825
HDMs demethylate histones (R-MMU-3214842)	26	5	0.76	+	6.57	0.000834	0.0124
Hemostasis (R-MMU-109582)	592	37	17.32	+	2.14	1.72e-05	0.000638
HSF1-dependent transactivation (R-MMU-3371571)	24	4	0.7	+	5.7	0.00484	0.0462
Immune System (R-MMU-168256)	1737	120	50.83	+	2.36	5.08e-19	1.48e-16
Innate Immune System (R-MMU-168249)	1022	60	29.91	+	2.01	3.04e-07	1.96e-05
Intra-Golgi traffic (R-MMU-6811438)	37	5	1.08	+	4.62	0.00424	0.0423
Intracellular signaling by second messengers (R-MMU-9006925)	249	20	7.29	+	2.74	4.83e-05	0.0015
Ion homeostasis (R-MMU-5578775)	50	7	1.46	+	4.78	0.000595	0.00961
Ion transport by P-type ATPases (R-MMU-936837)	53	7	1.55	+	4.51	0.000852	0.0124
MAPK family signaling cascades (R-MMU-5683057)	308	24	9.01	+	2.66	1.45e-05	0.00055
MAPK1 (ERK2) activation (R-MMU-112411)	9	3	0.26	+	11.39	0.00184	0.023
MAPK1/MAPK3 signaling (R-MMU-5684996)	283	20	8.28	+	2.41	0.000274	0.00542
Membrane Trafficking (R-MMU-199991)	562	38	16.45	+	2.31	2.54e-06	0.000123
Mitotic Prophase (R-MMU-68875)	100	10	2.93	+	3.42	0.000698	0.011
Mitotic Telophase/Cytokinesis (R-MMU-68884)	13	4	0.38	+	10.51	0.000421	0.00734
MyD88 cascade initiated on plasma membrane (R-MMU-975871)	82	8	2.4	+	3.33	0.00274	0.0306
MyD88 dependent cascade initiated on endosome (R-MMU-975155)	88	8	2.58	+	3.11	0.00424	0.0425
MyD88:MAL(TIRAP) cascade initiated on plasma membrane (R-MMU-166058)	83	8	2.43	+	3.29	0.00295	0.0316
Negative regulation of the PI3K/AKT network (R-MMU-199418)	110	11	3.22	+	3.42	0.000383	0.00689
Nephrin family interactions (R-MMU-373753)	9	3	0.26	+	11.39	0.00184	0.0227
Nervous system development (R-MMU-9675108)	274	24	8.02	+	2.99	1.97e-06	0.000101
Notch-HLH transcription pathway (R-MMU-350054)	26	5	0.76	+	6.57	0.000834	0.0123
NOTCH1 Intracellular Domain Regulates Transcription (R-MMU-2122947)	11	3	0.32	+	9.32	0.00345	0.0363
NRAGE signals death through JNK (R-MMU-193648)	53	6	1.55	+	3.87	0.00438	0.0434
Nuclear Envelope Breakdown (R-MMU-2980766)	46	6	1.35	+	4.46	0.00212	0.0252
Opioid Signalling (R-MMU-111885)	72	7	2.11	+	3.32	0.00506	0.0472
PI Metabolism (R-MMU-1483255)	76	9	2.22	+	4.05	0.000369	0.00671
PI5P, PP2A and IER3 Regulate PI3K/AKT Signaling (R-MMU-6811558)	103	10	3.01	+	3.32	0.00088	0.0126
PIP3 activates AKT signaling (R-MMU-1257604)	223	18	6.53	+	2.76	0.000107	0.0027
PKMTs methylate histone lysines (R-MMU-3214841)	44	9	1.29	+	6.99	4.22e-06	0.000194
Platelet activation, signaling and aggregation (R-MMU-76002)	252	19	7.37	+	2.58	0.00017	0.00385
Post-transcriptional silencing by small RNAs (R-MMU-426496)	7	3	0.2	+	14.65	0.000799	0.0122
Processing of Capped Intron-Containing Pre-mRNA (R-MMU-72203)	266	17	7.78	+	2.18	0.00262	0.0295
Programmed Cell Death (R-MMU-5357801)	134	14	3.92	+	3.57	3.96e-05	0.00133
RAB GEFs exchange GTP for GDP on RABs (R-MMU-8876198)	89	10	2.6	+	3.84	0.000273	0.00547
Rab regulation of trafficking (R-MMU-9007101)	115	10	3.37	+	2.97	0.00204	0.0243
RAF activation (R-MMU-5673000)	34	6	0.99	+	6.03	0.00041	0.00722
RAF/MAP kinase cascade (R-MMU-5673001)	277	20	8.11	+	2.47	0.000207	0.00439
Regulation of beta-cell development (R-MMU-186712)	4	2	0.12	+	17.09	0.00493	0.0463
Regulation of gene expression in beta cells (R-MMU-210745)	4	2	0.12	+	17.09	0.00493	0.0468
Regulation of lipid metabolism by PPARalpha (R-MMU-400206)	20	5	0.59	+	8.54	0.000227	0.00478
Regulation of RUNX1 Expression and Activity (R-MMU-8934593)	8	3	0.23	+	12.81	0.00125	0.0172
Regulation of signaling by CBL (R-MMU-912631)	20	4	0.59	+	6.83	0.00242	0.0282
Regulation of TP53 Activity through Acetylation (R-MMU-6804758)	30	5	0.88	+	5.7	0.00164	0.0209
Retrograde transport at the Trans-Golgi-Network (R-MMU-6811440)	45	6	1.32	+	4.56	0.00189	0.0231
RNA Polymerase II Transcription (R-MMU-73857)	934	56	27.33	+	2.05	4.27e-07	2.57e-05
RUNX1 interacts with co-factors whose precise effect on RUNX1 targets is not known (R-MMU-8939243)	36	6	1.05	+	5.7	0.000565	0.00921
RUNX1 regulates transcription of genes involved in differentiation of myeloid cells (R-MMU-8939246)	3	2	0.09	+	22.78	0.00252	0.0289
RUNX1 regulates transcription of genes involved in interleukin signaling (R-MMU-8939247)	3	2	0.09	+	22.78	0.00252	0.0291
RUNX3 regulates NOTCH signaling (R-MMU-8941856)	12	4	0.35	+	11.39	0.000298	0.00553
Semaphorin interactions (R-MMU-373755)	52	8	1.52	+	5.26	0.000124	0.00297
Signal Transduction (R-MMU-162582)	2214	153	64.79	+	2.36	1.01e-24	8.82e-22
Signaling by ERBB2 (R-MMU-1227986)	47	7	1.38	+	5.09	0.000404	0.0072
Signaling by Erythropoietin (R-MMU-9006335)	16	5	0.47	+	10.68	7.06e-05	0.00209
Signaling by Non-Receptor Tyrosine Kinases (R-MMU-9006927)	49	6	1.43	+	4.18	0.00294	0.0321
Signaling by NOTCH1 (R-MMU-1980143)	20	4	0.59	+	6.83	0.00242	0.0284
Signaling by NTRK1 (TRKA) (R-MMU-187037)	64	7	1.87	+	3.74	0.00261	0.0297
Signaling by NTRKs (R-MMU-166520)	77	8	2.25	+	3.55	0.00184	0.0232
Signaling by Nuclear Receptors (R-MMU-9006931)	185	14	5.41	+	2.59	0.00114	0.0157
Signaling by PDGF (R-MMU-186797)	57	7	1.67	+	4.2	0.00132	0.0177
Signaling by PTK6 (R-MMU-8848021)	49	6	1.43	+	4.18	0.00294	0.0319
Signaling by Receptor Tyrosine Kinases (R-MMU-9006934)	419	35	12.26	+	2.85	3.03e-08	2.64e-06
Signaling by SCF-KIT (R-MMU-1433557)	41	9	1.2	+	7.5	2.26e-06	0.000112
Signaling by the B Cell Receptor (BCR) (R-MMU-983705)	164	15	4.8	+	3.13	9.94e-05	0.00259
Signaling by VEGF (R-MMU-194138)	100	15	2.93	+	5.13	2.13e-07	1.43e-05
SUMO E3 ligases SUMOylate target proteins (R-MMU-3108232)	147	16	4.3	+	3.72	6.72e-06	0.000293
SUMOylation (R-MMU-2990846)	153	16	4.48	+	3.57	1.12e-05	0.000466
SUMOylation of DNA damage response and repair proteins (R-MMU-3108214)	73	8	2.14	+	3.74	0.0013	0.0177
SUMOylation of transcription cofactors (R-MMU-3899300)	38	7	1.11	+	6.29	0.000102	0.00261
Synthesis of PIPs at the plasma membrane (R-MMU-1660499)	50	8	1.46	+	5.47	9.34e-05	0.00247
Toll Like Receptor 10 (TLR10) Cascade (R-MMU-168142)	82	8	2.4	+	3.33	0.00274	0.0302
Toll Like Receptor 2 (TLR2) Cascade (R-MMU-181438)	83	8	2.43	+	3.29	0.00295	0.0318
Toll Like Receptor 5 (TLR5) Cascade (R-MMU-168176)	82	8	2.4	+	3.33	0.00274	0.0304
Toll Like Receptor 7/8 (TLR7/8) Cascade (R-MMU-168181)	89	8	2.6	+	3.07	0.00455	0.0438
Toll Like Receptor TLR1:TLR2 Cascade (R-MMU-168179)	83	8	2.43	+	3.29	0.00295	0.0312
Toll Like Receptor TLR6:TLR2 Cascade (R-MMU-168188)	83	8	2.43	+	3.29	0.00295	0.0314
TRAF6 mediated induction of NFkB and MAP kinases upon TLR7/8 or 9 activation (R-MMU-975138)	87	8	2.55	+	3.14	0.00396	0.0403
Trafficking of AMPA receptors (R-MMU-399719)	31	5	0.91	+	5.51	0.00191	0.023
trans-Golgi Network Vesicle Budding (R-MMU-199992)	71	8	2.08	+	3.85	0.00108	0.0151
Transcriptional activity of SMAD2/SMAD3:SMAD4 heterotrimer (R-MMU-2173793)	43	7	1.26	+	5.56	0.000229	0.0047
Transcriptional regulation by RUNX1 (R-MMU-8878171)	164	14	4.8	+	2.92	0.000344	0.00631
Unclassified (UNCLASSIFIED)	12783	230	374.08	-	0.61	3.62e-31	6.32e-28
Unfolded Protein Response (UPR) (R-MMU-381119)	12	3	0.35	+	8.54	0.0045	0.0439
VEGFA-VEGFR2 Pathway (R-MMU-4420097)	92	15	2.69	+	5.57	6.84e-08	5.43e-06
Vesicle-mediated transport (R-MMU-5653656)	657	38	19.23	+	1.98	7.9e-05	0.00226
Analysis Type:	PANTHER Overrepresentation Test (Released 20240807)
Annotation Version and Release Date:	Reactome version 86 Released 2023-09-07
Analyzed List:	upload_1 (Mus musculus)
Reference List:	Mus musculus (all genes in database)
Test Type:	FISHER
Correction:	FDR
LUNG CD8s CLUSTER 10 VS 6

## Sheet: Lung CD8s cluster 9vs6
Reactome pathways	Mus musculus - REFLIST (21836)	upload_1 (560)	upload_1 (expected)	upload_1 (over/under)	upload_1 (fold Enrichment)	upload_1 (raw P-value)	upload_1 (FDR)
CDC42 GTPase cycle (R-MMU-9013148)	95	11	2.44	+	4.51	3.19e-05	0.00139
RAC1 GTPase cycle (R-MMU-9013149)	175	23	4.49	+	5.12	1.44e-10	2.51e-08
RAC2 GTPase cycle (R-MMU-9013404)	86	13	2.21	+	5.89	2.84e-07	2.48e-05
RAC3 GTPase cycle (R-MMU-9013423)	90	13	2.31	+	5.63	4.88e-07	4.06e-05
RHO GTPase cycle (R-MMU-9012999)	422	45	10.82	+	4.16	6.13e-16	2.14e-13
RHO GTPase Effectors (R-MMU-195258)	244	24	6.26	+	3.84	2.09e-08	2.81e-06
RHO GTPases Activate WASPs and WAVEs (R-MMU-5663213)	33	5	0.85	+	5.91	0.00143	0.0244
RHOA GTPase cycle (R-MMU-8980692)	143	17	3.67	+	4.64	1.63e-07	1.57e-05
RHOB GTPase cycle (R-MMU-9013026)	69	11	1.77	+	6.22	1.36e-06	9.87e-05
RHOC GTPase cycle (R-MMU-9013106)	71	11	1.82	+	6.04	1.82e-06	0.000127
RHOD GTPase cycle (R-MMU-9013405)	51	6	1.31	+	4.59	0.00187	0.0292
RHOF GTPase cycle (R-MMU-9035034)	41	5	1.05	+	4.76	0.00381	0.0455
RHOG GTPase cycle (R-MMU-9013408)	74	8	1.9	+	4.22	0.000607	0.0139
RHOJ GTPase cycle (R-MMU-9013409)	16	4	0.41	+	9.75	0.000609	0.0138
RHOQ GTPase cycle (R-MMU-9013406)	58	8	1.49	+	5.38	0.00011	0.00344
RHOU GTPase cycle (R-MMU-9013420)	39	10	1	+	10	3.7e-08	4.61e-06
RHOV GTPase cycle (R-MMU-9013424)	36	6	0.92	+	6.5	0.00028	0.00752
Signaling by Rho GTPases (R-MMU-194315)	604	60	15.49	+	3.87	2.11e-19	1.22e-16
Signaling by Rho GTPases, Miro GTPases and RHOBTB3 (R-MMU-9716542)	619	60	15.87	+	3.78	6.98e-19	3.04e-16
CD28 co-stimulation (R-MMU-389356)	33	5	0.85	+	5.91	0.00143	0.0247
Costimulation by the CD28 family (R-MMU-388841)	67	7	1.72	+	4.07	0.00162	0.0263
TCR signaling (R-MMU-202403)	110	14	2.82	+	4.96	8.7e-07	6.59e-05
Cytokine Signaling in Immune system (R-MMU-1280215)	472	32	12.1	+	2.64	6.73e-07	5.34e-05
Interleukin-12 family signaling (R-MMU-447115)	19	5	0.49	+	10.26	9.4e-05	0.00309
Interleukin-17 signaling (R-MMU-448424)	57	6	1.46	+	4.1	0.00332	0.0419
Interleukin-2 family signaling (R-MMU-451927)	41	8	1.05	+	7.61	8.07e-06	0.000454
Interleukin-21 signaling (R-MMU-9020958)	10	4	0.26	+	15.6	7.95e-05	0.00277
Interleukin-27 signaling (R-MMU-9020956)	11	3	0.28	+	10.63	0.00237	0.0321
Interleukin-35 Signalling (R-MMU-8984722)	12	5	0.31	+	16.25	7.43e-06	0.000432
Signaling by Interleukins (R-MMU-449147)	284	21	7.28	+	2.88	1.55e-05	0.000773
Signaling by TGF-beta Receptor Complex (R-MMU-170834)	79	10	2.03	+	4.94	3.34e-05	0.00142
Signaling by TGFB family members (R-MMU-9006936)	107	10	2.74	+	3.64	0.00043	0.011
Activated PKN1 stimulates transcription of AR (androgen receptor) regulated genes KLK2 and KLK3 (R-MMU-5625886)	3	2	0.08	+	26	0.00194	0.0294
Adaptive Immune System (R-MMU-1280218)	745	48	19.11	+	2.51	8.06e-09	1.17e-06
AKT-mediated inactivation of FOXO1A (R-MMU-211163)	4	2	0.1	+	19.5	0.00381	0.0464
Apoptosis (R-MMU-109581)	102	13	2.62	+	4.97	2.1e-06	0.000136
Apoptotic cleavage of cellular proteins (R-MMU-111465)	37	7	0.95	+	7.38	3.71e-05	0.0015
Apoptotic execution phase (R-MMU-75153)	49	8	1.26	+	6.37	3.18e-05	0.00142
Axon guidance (R-MMU-422475)	273	17	7	+	2.43	0.000733	0.016
BH3-only proteins associate with and inactivate anti-apoptotic BCL-2 members (R-MMU-111453)	7	3	0.18	+	16.71	0.000544	0.013
Cargo recognition for clathrin-mediated endocytosis (R-MMU-8856825)	101	9	2.59	+	3.47	0.00116	0.0225
CD209 (DC-SIGN) signaling (R-MMU-5621575)	19	5	0.49	+	10.26	9.4e-05	0.00315
Cellular response to heat stress (R-MMU-3371556)	83	9	2.13	+	4.23	0.000274	0.00747
Cellular responses to stimuli (R-MMU-8953897)	500	30	12.82	+	2.34	1.87e-05	0.000882
Cellular responses to stress (R-MMU-2262752)	498	30	12.77	+	2.35	1.76e-05	0.000852
Cellular Senescence (R-MMU-2559583)	129	11	3.31	+	3.32	0.000498	0.0122
Chromatin modifying enzymes (R-MMU-3247509)	184	27	4.72	+	5.72	2.44e-13	5.33e-11
Chromatin organization (R-MMU-4839726)	184	27	4.72	+	5.72	2.44e-13	4.74e-11
Clathrin-mediated endocytosis (R-MMU-8856828)	140	13	3.59	+	3.62	6.65e-05	0.00247
Cohesin Loading onto Chromatin (R-MMU-2470946)	10	4	0.26	+	15.6	7.95e-05	0.00283
DAP12 signaling (R-MMU-2424491)	30	6	0.77	+	7.8	9.73e-05	0.00314
DDX58/IFIH1-mediated induction of interferon-alpha/beta (R-MMU-168928)	34	5	0.87	+	5.73	0.00164	0.0262
Death Receptor Signaling (R-MMU-73887)	139	13	3.56	+	3.65	6.17e-05	0.00234
Depolymerization of the Nuclear Lamina (R-MMU-4419969)	12	3	0.31	+	9.75	0.00311	0.0398
Developmental Biology (R-MMU-1266738)	511	24	13.1	+	1.83	0.00427	0.0496
Downregulation of SMAD2/3:SMAD4 transcriptional activity (R-MMU-2173795)	26	6	0.67	+	9	4.12e-05	0.0016
Effects of PIP2 hydrolysis (R-MMU-114508)	25	4	0.64	+	6.24	0.00353	0.0439
Epigenetic regulation of gene expression (R-MMU-212165)	115	12	2.95	+	4.07	4.03e-05	0.0016
Erythropoietin activates Phosphoinositide-3-kinase (PI3K) (R-MMU-9027276)	12	3	0.31	+	9.75	0.00311	0.0404
ESR-mediated signaling (R-MMU-8939211)	132	11	3.39	+	3.25	0.000605	0.0141
Establishment of Sister Chromatid Cohesion (R-MMU-2468052)	11	3	0.28	+	10.63	0.00237	0.0323
Fc epsilon receptor (FCERI) signaling (R-MMU-2454202)	181	12	4.64	+	2.59	0.00254	0.0341
FLT3 Signaling (R-MMU-9607240)	32	5	0.82	+	6.09	0.00124	0.0227
Formation of WDR5-containing histone-modifying complexes (R-MMU-9772755)	40	6	1.03	+	5.85	0.000506	0.0123
FOXO-mediated transcription (R-MMU-9614085)	22	4	0.56	+	7.09	0.00217	0.0305
Gastrin-CREB signalling pathway via PKC and MAPK (R-MMU-881907)	18	4	0.46	+	8.67	0.000984	0.0202
Gene expression (Transcription) (R-MMU-74160)	1063	74	27.26	+	2.71	4.73e-15	1.37e-12
Gene Silencing by RNA (R-MMU-211000)	42	7	1.08	+	6.5	8.7e-05	0.00297
Generic Transcription Pathway (R-MMU-212436)	818	49	20.98	+	2.34	4.58e-08	5.32e-06
Golgi Associated Vesicle Biogenesis (R-MMU-432722)	55	7	1.41	+	4.96	0.000491	0.0122
GPCR ligand binding (R-MMU-500792)	402	2	10.31	-	0.19	0.00361	0.0446
HDMs demethylate histones (R-MMU-3214842)	26	5	0.67	+	7.5	0.000459	0.0116
Hemostasis (R-MMU-109582)	592	28	15.18	+	1.84	0.0021	0.0305
Immune System (R-MMU-168256)	1737	99	44.55	+	2.22	3.94e-14	9.83e-12
Innate Immune System (R-MMU-168249)	1022	52	26.21	+	1.98	3.47e-06	0.000216
Intracellular signaling by second messengers (R-MMU-9006925)	249	17	6.39	+	2.66	0.000256	0.00709
Intrinsic Pathway for Apoptosis (R-MMU-109606)	38	5	0.97	+	5.13	0.00272	0.0359
MAP kinase activation (R-MMU-450294)	57	6	1.46	+	4.1	0.00332	0.0423
Membrane Trafficking (R-MMU-199991)	562	32	14.41	+	2.22	3.1e-05	0.00142
Metabolism of RNA (R-MMU-8953854)	592	28	15.18	+	1.84	0.0021	0.0303
Mitotic Prophase (R-MMU-68875)	100	9	2.56	+	3.51	0.00108	0.0219
Mitotic Telophase/Cytokinesis (R-MMU-68884)	13	4	0.33	+	12	0.000254	0.00716
MyD88 cascade initiated on plasma membrane (R-MMU-975871)	82	8	2.1	+	3.8	0.0012	0.023
MyD88 dependent cascade initiated on endosome (R-MMU-975155)	88	8	2.26	+	3.54	0.0019	0.0293
MyD88:MAL(TIRAP) cascade initiated on plasma membrane (R-MMU-166058)	83	8	2.13	+	3.76	0.0013	0.0231
Negative regulation of the PI3K/AKT network (R-MMU-199418)	110	9	2.82	+	3.19	0.00211	0.0301
Nervous system development (R-MMU-9675108)	274	17	7.03	+	2.42	0.000764	0.0162
Notch-HLH transcription pathway (R-MMU-350054)	26	4	0.67	+	6	0.00409	0.0481
NOTCH1 Intracellular Domain Regulates Transcription (R-MMU-2122947)	11	3	0.28	+	10.63	0.00237	0.0326
NRAGE signals death through JNK (R-MMU-193648)	53	6	1.36	+	4.41	0.00229	0.0317
Nuclear Envelope Breakdown (R-MMU-2980766)	46	6	1.18	+	5.09	0.00109	0.0218
Nuclear Receptor transcription pathway (R-MMU-383280)	50	6	1.28	+	4.68	0.00169	0.0268
Nucleotide-binding domain, leucine rich repeat containing receptor (NLR) signaling pathways (R-MMU-168643)	43	6	1.1	+	5.44	0.000754	0.0162
Oxidative Stress Induced Senescence (R-MMU-2559580)	37	6	0.95	+	6.32	0.000327	0.00852
p75 NTR receptor-mediated signalling (R-MMU-193704)	86	8	2.21	+	3.63	0.00164	0.0264
Phosphorylation of CD3 and TCR zeta chains (R-MMU-202427)	20	4	0.51	+	7.8	0.0015	0.0251
PI Metabolism (R-MMU-1483255)	76	9	1.95	+	4.62	0.000139	0.00426
PIP3 activates AKT signaling (R-MMU-1257604)	223	15	5.72	+	2.62	0.000676	0.0149
PKMTs methylate histone lysines (R-MMU-3214841)	44	8	1.13	+	7.09	1.4e-05	0.000739
Platelet calcium homeostasis (R-MMU-418360)	25	4	0.64	+	6.24	0.00353	0.0443
Post-transcriptional silencing by small RNAs (R-MMU-426496)	7	4	0.18	+	22.28	1.41e-05	0.000723
Processing of Capped Intron-Containing Pre-mRNA (R-MMU-72203)	266	16	6.82	+	2.35	0.00149	0.0252
Programmed Cell Death (R-MMU-5357801)	134	15	3.44	+	4.36	1.87e-06	0.000125
Regulation of beta-cell development (R-MMU-186712)	4	2	0.1	+	19.5	0.00381	0.0461
Regulation of gene expression in beta cells (R-MMU-210745)	4	2	0.1	+	19.5	0.00381	0.0467
Regulation of RUNX1 Expression and Activity (R-MMU-8934593)	8	3	0.21	+	14.62	0.000853	0.0179
Regulation of TP53 Activity through Acetylation (R-MMU-6804758)	30	5	0.77	+	6.5	0.000913	0.019
RNA Polymerase II Transcription (R-MMU-73857)	934	56	23.95	+	2.34	3.97e-09	6.3e-07
RUNX1 interacts with co-factors whose precise effect on RUNX1 targets is not known (R-MMU-8939243)	36	5	0.92	+	5.42	0.00213	0.0302
RUNX1 regulates transcription of genes involved in differentiation of myeloid cells (R-MMU-8939246)	3	2	0.08	+	26	0.00194	0.0289
RUNX1 regulates transcription of genes involved in interleukin signaling (R-MMU-8939247)	3	2	0.08	+	26	0.00194	0.0291
RUNX2 regulates osteoblast differentiation (R-MMU-8940973)	2	2	0.05	+	38.99	0.000657	0.0147
RUNX3 regulates CDKN1A transcription (R-MMU-8941855)	6	3	0.15	+	19.5	0.000317	0.00837
RUNX3 regulates NOTCH signaling (R-MMU-8941856)	12	4	0.31	+	13	0.00018	0.00532
Semaphorin interactions (R-MMU-373755)	52	6	1.33	+	4.5	0.00207	0.0304
Signal Transduction (R-MMU-162582)	2214	132	56.78	+	2.32	1.12e-20	9.73e-18
Signaling by ERBB2 (R-MMU-1227986)	47	7	1.21	+	5.81	0.000182	0.00528
Signaling by Non-Receptor Tyrosine Kinases (R-MMU-9006927)	49	6	1.26	+	4.77	0.00152	0.0252
Signaling by NTRK1 (TRKA) (R-MMU-187037)	64	8	1.64	+	4.87	0.000223	0.00637
Signaling by NTRKs (R-MMU-166520)	77	9	1.97	+	4.56	0.000154	0.00463
Signaling by Nuclear Receptors (R-MMU-9006931)	185	12	4.74	+	2.53	0.00304	0.0399
Signaling by PTK6 (R-MMU-8848021)	49	6	1.26	+	4.77	0.00152	0.025
Signaling by Receptor Tyrosine Kinases (R-MMU-9006934)	419	31	10.75	+	2.88	1.52e-07	1.56e-05
Signaling by SCF-KIT (R-MMU-1433557)	41	7	1.05	+	6.66	7.41e-05	0.00269
Signaling by the B Cell Receptor (BCR) (R-MMU-983705)	164	12	4.21	+	2.85	0.0011	0.0217
Signaling by VEGF (R-MMU-194138)	100	14	2.56	+	5.46	2.64e-07	2.43e-05
Signalling to ERKs (R-MMU-187687)	26	4	0.67	+	6	0.00409	0.0485
SUMO E3 ligases SUMOylate target proteins (R-MMU-3108232)	147	15	3.77	+	3.98	5.96e-06	0.000358
SUMOylation (R-MMU-2990846)	153	15	3.92	+	3.82	9.71e-06	0.000529
SUMOylation of DNA replication proteins (R-MMU-4615885)	41	5	1.05	+	4.76	0.00381	0.0458
Synthesis of PIPs at the plasma membrane (R-MMU-1660499)	50	8	1.28	+	6.24	3.7e-05	0.00154
The NLRP1 inflammasome (R-MMU-844455)	3	2	0.08	+	26	0.00194	0.0296
Toll Like Receptor 10 (TLR10) Cascade (R-MMU-168142)	82	8	2.1	+	3.8	0.0012	0.0225
Toll Like Receptor 2 (TLR2) Cascade (R-MMU-181438)	83	8	2.13	+	3.76	0.0013	0.0234
Toll Like Receptor 3 (TLR3) Cascade (R-MMU-168164)	79	7	2.03	+	3.46	0.00414	0.0485
Toll Like Receptor 5 (TLR5) Cascade (R-MMU-168176)	82	8	2.1	+	3.8	0.0012	0.0228
Toll Like Receptor 7/8 (TLR7/8) Cascade (R-MMU-168181)	89	8	2.28	+	3.5	0.00204	0.0301
Toll Like Receptor 9 (TLR9) Cascade (R-MMU-168138)	93	8	2.39	+	3.35	0.00269	0.0358
Toll Like Receptor TLR1:TLR2 Cascade (R-MMU-168179)	83	8	2.13	+	3.76	0.0013	0.0227
Toll Like Receptor TLR6:TLR2 Cascade (R-MMU-168188)	83	8	2.13	+	3.76	0.0013	0.0229
TRAF6 mediated induction of NFkB and MAP kinases upon TLR7/8 or 9 activation (R-MMU-975138)	87	8	2.23	+	3.59	0.00176	0.0277
trans-Golgi Network Vesicle Budding (R-MMU-199992)	71	7	1.82	+	3.84	0.00226	0.0316
Transcriptional activity of SMAD2/SMAD3:SMAD4 heterotrimer (R-MMU-2173793)	43	7	1.1	+	6.35	0.000102	0.00322
Transcriptional regulation by RUNX1 (R-MMU-8878171)	164	12	4.21	+	2.85	0.0011	0.0219
Transcriptional regulation by small RNAs (R-MMU-5578749)	32	5	0.82	+	6.09	0.00124	0.0225
Transcriptional Regulation by TP53 (R-MMU-3700989)	301	18	7.72	+	2.33	0.00121	0.0224
Unclassified (UNCLASSIFIED)	12783	196	327.83	-	0.6	8.58e-30	1.5e-26
Unfolded Protein Response (UPR) (R-MMU-381119)	12	3	0.31	+	9.75	0.00311	0.0401
VEGFA-VEGFR2 Pathway (R-MMU-4420097)	92	14	2.36	+	5.93	9.1e-08	9.92e-06
Vesicle-mediated transport (R-MMU-5653656)	657	32	16.85	+	1.9	0.000592	0.0139
Analysis Type:	PANTHER Overrepresentation Test (Released 20240807)
Annotation Version and Release Date:	Reactome version 86 Released 2023-09-07
Analyzed List:	upload_1 (Mus musculus)
Reference List:	Mus musculus (all genes in database)
Test Type:	FISHER
Correction:	FDR
LUNG CD8s CLUSTER 9 VS 6

## Sheet: Lung CD8s cluster 8vs6
Reactome pathways	Mus musculus - REFLIST (21836)	upload_1 (140)	upload_1 (expected)	upload_1 (over/under)	upload_1 (fold Enrichment)	upload_1 (raw P-value)	upload_1 (FDR)
RHO GTPase cycle (R-MMU-9012999)	422	12	2.71	+	4.44	1.82e-05	0.00796
Signaling by Rho GTPases (R-MMU-194315)	604	15	3.87	+	3.87	8.07e-06	0.00703
Signaling by Rho GTPases, Miro GTPases and RHOBTB3 (R-MMU-9716542)	619	15	3.97	+	3.78	1.08e-05	0.00627
TCR signaling (R-MMU-202403)	110	7	0.71	+	9.93	7.03e-06	0.0123
Signal Transduction (R-MMU-162582)	2214	31	14.19	+	2.18	2.77e-05	0.00805
Unclassified (UNCLASSIFIED)	12783	57	81.96	-	0.7	2.17e-05	0.00756
Analysis Type:	PANTHER Overrepresentation Test (Released 20240807)
Annotation Version and Release Date:	Reactome version 86 Released 2023-09-07
Analyzed List:	upload_1 (Mus musculus)
Reference List:	Mus musculus (all genes in database)
Test Type:	FISHER
Correction:	FDR
LUNG CD8s CLUSTER 8 VS 6

## Sheet: Lung IFNg+ CD8s cluster 1vs3
Reactome pathways	Mus musculus - REFLIST (21836)	number of genes (of 677)	expected	upload_1 (over/under)	fold Enrichment	upload_1 (raw P-value)	upload_1 (FDR)
CDC42 GTPase cycle (R-MMU-9013148)	95	14	2.95	+	4.75	1.34e-06	7.28e-05
RAB GEFs exchange GTP for GDP on RABs (R-MMU-8876198)	89	9	2.76	+	3.26	0.00175	0.0227
RAC1 GTPase cycle (R-MMU-9013149)	175	28	5.43	+	5.16	9.74e-13	1.55e-10
RAC2 GTPase cycle (R-MMU-9013404)	86	14	2.67	+	5.25	3.83e-07	2.3e-05
RAC3 GTPase cycle (R-MMU-9013423)	90	15	2.79	+	5.38	1.07e-07	7.77e-06
RHO GTPase cycle (R-MMU-9012999)	422	52	13.08	+	3.97	1.89e-17	5.49e-15
RHO GTPase Effectors (R-MMU-195258)	244	27	7.56	+	3.57	1.18e-08	1.21e-06
RHO GTPases activate PAKs (R-MMU-5627123)	20	5	0.62	+	8.06	0.000297	0.00563
RHO GTPases activate PKNs (R-MMU-5625740)	22	4	0.68	+	5.86	0.00429	0.0416
RHO GTPases Activate WASPs and WAVEs (R-MMU-5663213)	33	6	1.02	+	5.86	0.000471	0.00855
RHOA GTPase cycle (R-MMU-8980692)	143	20	4.43	+	4.51	1.87e-08	1.63e-06
RHOB GTPase cycle (R-MMU-9013026)	69	13	2.14	+	6.08	1.71e-07	1.1e-05
RHOBTB GTPase Cycle (R-MMU-9706574)	34	5	1.05	+	4.74	0.00373	0.0387
RHOBTB2 GTPase cycle (R-MMU-9013418)	22	4	0.68	+	5.86	0.00429	0.0421
RHOC GTPase cycle (R-MMU-9013106)	71	13	2.2	+	5.91	2.42e-07	1.51e-05
RHOD GTPase cycle (R-MMU-9013405)	51	8	1.58	+	5.06	0.000161	0.0035
RHOF GTPase cycle (R-MMU-9035034)	41	8	1.27	+	6.29	3.16e-05	0.00106
RHOG GTPase cycle (R-MMU-9013408)	74	8	2.29	+	3.49	0.00204	0.0249
RHOJ GTPase cycle (R-MMU-9013409)	16	5	0.5	+	10.08	9.28e-05	0.00249
RHOQ GTPase cycle (R-MMU-9013406)	58	9	1.8	+	5	6.87e-05	0.0019
RHOU GTPase cycle (R-MMU-9013420)	39	13	1.21	+	10.75	8.44e-11	1.13e-08
RHOV GTPase cycle (R-MMU-9013424)	36	7	1.12	+	6.27	0.000102	0.00261
Signaling by Rho GTPases (R-MMU-194315)	604	66	18.73	+	3.52	4.42e-19	1.93e-16
Signaling by Rho GTPases, Miro GTPases and RHOBTB3 (R-MMU-9716542)	619	66	19.19	+	3.44	1.6e-18	5.56e-16
CD28 co-stimulation (R-MMU-389356)	33	7	1.02	+	6.84	5.65e-05	0.00161
CD28 dependent PI3K/Akt signaling (R-MMU-389357)	22	4	0.68	+	5.86	0.00429	0.0418
CD28 dependent Vav1 pathway (R-MMU-389359)	12	3	0.37	+	8.06	0.00529	0.0491
Costimulation by the CD28 family (R-MMU-388841)	67	14	2.08	+	6.74	1.42e-08	1.38e-06
CTLA4 inhibitory signaling (R-MMU-389513)	21	4	0.65	+	6.14	0.0036	0.0378
Downstream TCR signaling (R-MMU-202424)	92	13	2.85	+	4.56	5.13e-06	0.000255
Phosphorylation of CD3 and TCR zeta chains (R-MMU-202427)	20	8	0.62	+	12.9	7.42e-08	5.88e-06
TCR signaling (R-MMU-202403)	110	24	3.41	+	7.04	3.59e-14	6.27e-12
Translocation of ZAP-70 to Immunological synapse (R-MMU-202430)	17	5	0.53	+	9.49	0.000128	0.0029
Cytokine Signaling in Immune system (R-MMU-1280215)	472	38	14.63	+	2.6	9.31e-08	7.06e-06
IFNG signaling activates MAPKs (R-MMU-9732724)	8	4	0.25	+	16.13	5.8e-05	0.00163
Interferon gamma signaling (R-MMU-877300)	21	8	0.65	+	12.29	1.17e-07	8.13e-06
Interferon Signaling (R-MMU-913531)	138	14	4.28	+	3.27	0.000101	0.00264
Interleukin-12 family signaling (R-MMU-447115)	19	5	0.59	+	8.49	0.000229	0.00458
Interleukin-12 signaling (R-MMU-9020591)	9	4	0.28	+	14.34	0.000102	0.00258
Interleukin-2 family signaling (R-MMU-451927)	41	9	1.27	+	7.08	3.62e-06	0.000185
Interleukin-2 signaling (R-MMU-9020558)	12	3	0.37	+	8.06	0.00529	0.0496
Interleukin-20 family signaling (R-MMU-8854691)	23	5	0.71	+	7.01	0.000597	0.0104
Interleukin-21 signaling (R-MMU-9020958)	10	5	0.31	+	16.13	6.25e-06	0.000287
Interleukin-27 signaling (R-MMU-9020956)	11	3	0.34	+	8.8	0.00406	0.04
Interleukin-3, Interleukin-5 and GM-CSF signaling (R-MMU-512988)	45	6	1.4	+	4.3	0.00253	0.0283
Interleukin-35 Signalling (R-MMU-8984722)	12	5	0.37	+	13.44	1.87e-05	0.000678
Interleukin-6 signaling (R-MMU-1059683)	11	3	0.34	+	8.8	0.00406	0.0405
Interleukin-9 signaling (R-MMU-8985947)	9	3	0.28	+	10.75	0.00217	0.0254
Regulation of IFNG signaling (R-MMU-877312)	11	5	0.34	+	14.66	1.12e-05	0.000443
Signaling by Interleukins (R-MMU-449147)	284	21	8.81	+	2.38	0.000351	0.00652
Signaling by TGF-beta Receptor Complex (R-MMU-170834)	79	10	2.45	+	4.08	0.000161	0.00347
Signaling by TGFB family members (R-MMU-9006936)	107	10	3.32	+	3.01	0.00181	0.0231
Activation of NMDA receptors and postsynaptic events (R-MMU-442755)	36	5	1.12	+	4.48	0.0048	0.0455
Adaptive Immune System (R-MMU-1280218)	745	66	23.1	+	2.86	1.64e-14	3.19e-12
AKT-mediated inactivation of FOXO1A (R-MMU-211163)	4	2	0.12	+	16.13	0.00552	0.0497
Antigen processing: Ubiquitination & Proteasome degradation (R-MMU-983168)	297	21	9.21	+	2.28	0.000497	0.00894
Apoptosis (R-MMU-109581)	102	11	3.16	+	3.48	0.000324	0.00607
Apoptotic cleavage of cellular proteins (R-MMU-111465)	37	6	1.15	+	5.23	0.000889	0.0144
Apoptotic execution phase (R-MMU-75153)	49	7	1.52	+	4.61	0.000739	0.0122
Axon guidance (R-MMU-422475)	273	22	8.46	+	2.6	4.65e-05	0.0014
C-type lectin receptors (CLRs) (R-MMU-5621481)	111	13	3.44	+	3.78	4.03e-05	0.00128
CD209 (DC-SIGN) signaling (R-MMU-5621575)	19	6	0.59	+	10.19	1.67e-05	0.000619
Cell Cycle (R-MMU-1640170)	579	39	17.95	+	2.17	7.32e-06	0.000304
Cell Cycle, Mitotic (R-MMU-69278)	491	33	15.22	+	2.17	3.25e-05	0.00105
Cell-Cell communication (R-MMU-1500931)	97	11	3.01	+	3.66	0.000208	0.00431
Cellular response to heat stress (R-MMU-3371556)	83	9	2.57	+	3.5	0.00107	0.0155
Cellular responses to stimuli (R-MMU-8953897)	500	32	15.5	+	2.06	0.000117	0.00279
Cellular responses to stress (R-MMU-2262752)	498	32	15.44	+	2.07	0.000111	0.00272
Cellular Senescence (R-MMU-2559583)	129	11	4	+	2.75	0.00229	0.0262
Chromatin modifying enzymes (R-MMU-3247509)	184	32	5.7	+	5.61	1.99e-15	4.95e-13
Chromatin organization (R-MMU-4839726)	184	32	5.7	+	5.61	1.99e-15	4.34e-13
Class I MHC mediated antigen processing & presentation (R-MMU-983169)	355	21	11.01	+	1.91	0.00478	0.0458
Clathrin-mediated endocytosis (R-MMU-8856828)	140	12	4.34	+	2.76	0.00141	0.0193
Cohesin Loading onto Chromatin (R-MMU-2470946)	10	5	0.31	+	16.13	6.25e-06	0.000295
Cyclin D associated events in G1 (R-MMU-69231)	44	6	1.36	+	4.4	0.00225	0.026
DAP12 signaling (R-MMU-2424491)	30	5	0.93	+	5.38	0.00211	0.0256
DDX58/IFIH1-mediated induction of interferon-alpha/beta (R-MMU-168928)	34	5	1.05	+	4.74	0.00373	0.0389
Deadenylation of mRNA (R-MMU-429947)	23	5	0.71	+	7.01	0.000597	0.0103
Death Receptor Signaling (R-MMU-73887)	139	12	4.31	+	2.78	0.00132	0.0186
Depolymerization of the Nuclear Lamina (R-MMU-4419969)	12	3	0.37	+	8.06	0.00529	0.0481
Developmental Biology (R-MMU-1266738)	511	29	15.84	+	1.83	0.00175	0.0229
Downregulation of SMAD2/3:SMAD4 transcriptional activity (R-MMU-2173795)	26	6	0.81	+	7.44	0.000118	0.00277
Downstream signal transduction (R-MMU-186763)	28	6	0.87	+	6.91	0.000183	0.00388
Downstream signaling events of B Cell Receptor (BCR) (R-MMU-1168372)	78	10	2.42	+	4.14	0.000145	0.00319
Effects of PIP2 hydrolysis (R-MMU-114508)	25	5	0.78	+	6.45	0.000896	0.0142
Epigenetic regulation of gene expression (R-MMU-212165)	115	11	3.57	+	3.09	0.000901	0.0142
Erythropoietin activates Phosphoinositide-3-kinase (PI3K) (R-MMU-9027276)	12	3	0.37	+	8.06	0.00529	0.0494
ESR-mediated signaling (R-MMU-8939211)	132	13	4.09	+	3.18	0.000239	0.00473
Establishment of Sister Chromatid Cohesion (R-MMU-2468052)	11	5	0.34	+	14.66	1.12e-05	0.000433
Estrogen-dependent gene expression (R-MMU-9018519)	64	7	1.98	+	3.53	0.00359	0.0384
Estrogen-dependent nuclear events downstream of ESR-membrane signaling (R-MMU-9634638)	9	3	0.28	+	10.75	0.00217	0.0257
Fc epsilon receptor (FCERI) signaling (R-MMU-2454202)	181	17	5.61	+	3.03	5.11e-05	0.00148
Fcgamma receptor (FCGR) dependent phagocytosis (R-MMU-2029480)	142	11	4.4	+	2.5	0.00478	0.0456
FLT3 Signaling (R-MMU-9607240)	32	7	0.99	+	7.06	4.57e-05	0.0014
Formation of Senescence-Associated Heterochromatin Foci (SAHF) (R-MMU-2559584)	15	4	0.47	+	8.6	0.000951	0.0147
Formation of WDR5-containing histone-modifying complexes (R-MMU-9772755)	40	6	1.24	+	4.84	0.00136	0.0189
FOXO-mediated transcription (R-MMU-9614085)	22	4	0.68	+	5.86	0.00429	0.0414
G1 Phase (R-MMU-69236)	44	6	1.36	+	4.4	0.00225	0.0261
Gastrin-CREB signalling pathway via PKC and MAPK (R-MMU-881907)	18	4	0.56	+	7.17	0.00198	0.0245
Gene expression (Transcription) (R-MMU-74160)	1063	77	32.96	+	2.34	4.35e-12	6.32e-10
Gene Silencing by RNA (R-MMU-211000)	42	6	1.3	+	4.61	0.00176	0.0226
Generation of second messenger molecules (R-MMU-202433)	28	11	0.87	+	12.67	3.12e-10	3.88e-08
Generic Transcription Pathway (R-MMU-212436)	818	53	25.36	+	2.09	4.76e-07	2.68e-05
Glutamate binding, activation of AMPA receptors and synaptic plasticity (R-MMU-399721)	31	5	0.96	+	5.2	0.00246	0.0278
Golgi Associated Vesicle Biogenesis (R-MMU-432722)	55	8	1.71	+	4.69	0.000275	0.0054
Growth hormone receptor signaling (R-MMU-982772)	12	3	0.37	+	8.06	0.00529	0.0489
HDACs deacetylate histones (R-MMU-3214815)	63	9	1.95	+	4.61	0.000133	0.00298
HDMs demethylate histones (R-MMU-3214842)	26	5	0.81	+	6.2	0.00108	0.0153
Hemostasis (R-MMU-109582)	592	38	18.35	+	2.07	2.99e-05	0.00102
Immune System (R-MMU-168256)	1737	126	53.85	+	2.34	1.05e-19	6.1e-17
Innate Immune System (R-MMU-168249)	1022	66	31.69	+	2.08	1.66e-08	1.53e-06
Intra-Golgi traffic (R-MMU-6811438)	37	6	1.15	+	5.23	0.000889	0.0142
Intracellular signaling by second messengers (R-MMU-9006925)	249	20	7.72	+	2.59	0.000106	0.00264
Ion homeostasis (R-MMU-5578775)	50	7	1.55	+	4.52	0.000837	0.0136
Ion transport by P-type ATPases (R-MMU-936837)	53	8	1.64	+	4.87	0.000212	0.00434
MAP2K and MAPK activation (R-MMU-5674135)	40	6	1.24	+	4.84	0.00136	0.0188
MAPK family signaling cascades (R-MMU-5683057)	308	28	9.55	+	2.93	4.18e-07	2.43e-05
MAPK1 (ERK2) activation (R-MMU-112411)	9	3	0.28	+	10.75	0.00217	0.0259
MAPK1/MAPK3 signaling (R-MMU-5684996)	283	24	8.77	+	2.74	9.14e-06	0.000371
Membrane Trafficking (R-MMU-199991)	562	35	17.42	+	2.01	0.000101	0.00267
Metabolism of RNA (R-MMU-8953854)	592	33	18.35	+	1.8	0.00155	0.0207
Mitotic Prophase (R-MMU-68875)	100	9	3.1	+	2.9	0.00389	0.0397
Mitotic Telophase/Cytokinesis (R-MMU-68884)	13	5	0.4	+	12.41	2.95e-05	0.00103
MyD88 cascade initiated on plasma membrane (R-MMU-975871)	82	9	2.54	+	3.54	0.000979	0.015
MyD88 dependent cascade initiated on endosome (R-MMU-975155)	88	9	2.73	+	3.3	0.00162	0.0214
MyD88:MAL(TIRAP) cascade initiated on plasma membrane (R-MMU-166058)	83	9	2.57	+	3.5	0.00107	0.0157
Nephrin family interactions (R-MMU-373753)	9	3	0.28	+	10.75	0.00217	0.0255
Nervous system development (R-MMU-9675108)	274	22	8.5	+	2.59	4.91e-05	0.00145
Notch-HLH transcription pathway (R-MMU-350054)	26	6	0.81	+	7.44	0.000118	0.00274
NOTCH1 Intracellular Domain Regulates Transcription (R-MMU-2122947)	11	3	0.34	+	8.8	0.00406	0.0403
Nuclear Envelope Breakdown (R-MMU-2980766)	46	6	1.43	+	4.21	0.00283	0.0307
Nucleotide-binding domain, leucine rich repeat containing receptor (NLR) signaling pathways (R-MMU-168643)	43	6	1.33	+	4.5	0.00199	0.0245
PD-1 signaling (R-MMU-389948)	21	4	0.65	+	6.14	0.0036	0.038
PI Metabolism (R-MMU-1483255)	76	10	2.36	+	4.24	0.000116	0.00281
PIP3 activates AKT signaling (R-MMU-1257604)	223	18	6.91	+	2.6	0.000217	0.00441
PKMTs methylate histone lysines (R-MMU-3214841)	44	9	1.36	+	6.6	6.73e-06	0.000294
Platelet activation, signaling and aggregation (R-MMU-76002)	252	20	7.81	+	2.56	0.000125	0.00287
Post-transcriptional silencing by small RNAs (R-MMU-426496)	7	3	0.22	+	13.82	0.000946	0.0147
Processing of Capped Intron-Containing Pre-mRNA (R-MMU-72203)	266	18	8.25	+	2.18	0.00193	0.0242
Programmed Cell Death (R-MMU-5357801)	134	14	4.15	+	3.37	7.36e-05	0.00201
RAF activation (R-MMU-5673000)	34	8	1.05	+	7.59	7.28e-06	0.00031
RAF/MAP kinase cascade (R-MMU-5673001)	277	24	8.59	+	2.79	6.36e-06	0.000284
Regulation of beta-cell development (R-MMU-186712)	4	2	0.12	+	16.13	0.00552	0.0494
Regulation of gene expression in beta cells (R-MMU-210745)	4	2	0.12	+	16.13	0.00552	0.0499
Regulation of lipid metabolism by PPARalpha (R-MMU-400206)	20	5	0.62	+	8.06	0.000297	0.00569
Regulation of RUNX1 Expression and Activity (R-MMU-8934593)	8	3	0.25	+	12.1	0.00148	0.0201
Regulation of TP53 Activity through Acetylation (R-MMU-6804758)	30	5	0.93	+	5.38	0.00211	0.0254
Resolution of Sister Chromatid Cohesion (R-MMU-2500257)	119	10	3.69	+	2.71	0.00395	0.0396
Retrograde transport at the Trans-Golgi-Network (R-MMU-6811440)	45	6	1.4	+	4.3	0.00253	0.0281
RNA Polymerase II Transcription (R-MMU-73857)	934	61	28.96	+	2.11	3.93e-08	3.26e-06
RUNX1 interacts with co-factors whose precise effect on RUNX1 targets is not known (R-MMU-8939243)	36	5	1.12	+	4.48	0.0048	0.0453
RUNX1 regulates transcription of genes involved in differentiation of myeloid cells (R-MMU-8939246)	3	2	0.09	+	21.5	0.00282	0.0307
RUNX1 regulates transcription of genes involved in interleukin signaling (R-MMU-8939247)	3	2	0.09	+	21.5	0.00282	0.0309
RUNX3 regulates NOTCH signaling (R-MMU-8941856)	12	3	0.37	+	8.06	0.00529	0.0483
Semaphorin interactions (R-MMU-373755)	52	8	1.61	+	4.96	0.000185	0.00388
Signal Transduction (R-MMU-162582)	2214	154	68.64	+	2.24	2.18e-22	1.9e-19
Signaling by ERBB2 (R-MMU-1227986)	47	7	1.46	+	4.8	0.000571	0.0101
Signaling by Non-Receptor Tyrosine Kinases (R-MMU-9006927)	49	6	1.52	+	3.95	0.00391	0.0396
Signaling by NOTCH1 (R-MMU-1980143)	20	4	0.62	+	6.45	0.00299	0.0321
Signaling by NTRK1 (TRKA) (R-MMU-187037)	64	7	1.98	+	3.53	0.00359	0.0381
Signaling by NTRKs (R-MMU-166520)	77	8	2.39	+	3.35	0.00263	0.029
Signaling by Nuclear Receptors (R-MMU-9006931)	185	15	5.74	+	2.62	0.000677	0.0114
Signaling by PTK6 (R-MMU-8848021)	49	6	1.52	+	3.95	0.00391	0.0394
Signaling by Receptor Tyrosine Kinases (R-MMU-9006934)	419	35	12.99	+	2.69	1.24e-07	8.3e-06
Signaling by SCF-KIT (R-MMU-1433557)	41	8	1.27	+	6.29	3.16e-05	0.00104
Signaling by the B Cell Receptor (BCR) (R-MMU-983705)	164	17	5.08	+	3.34	1.43e-05	0.000542
Signaling by VEGF (R-MMU-194138)	100	17	3.1	+	5.48	1.12e-08	1.22e-06
Signaling by WNT (R-MMU-195721)	239	16	7.41	+	2.16	0.00386	0.0396
SUMO E3 ligases SUMOylate target proteins (R-MMU-3108232)	147	17	4.56	+	3.73	3.27e-06	0.000173
SUMOylation (R-MMU-2990846)	153	17	4.74	+	3.58	5.65e-06	0.000274
SUMOylation of DNA damage response and repair proteins (R-MMU-3108214)	73	9	2.26	+	3.98	0.000415	0.00761
SUMOylation of transcription cofactors (R-MMU-3899300)	38	6	1.18	+	5.09	0.00103	0.0153
Synthesis of PIPs at the plasma membrane (R-MMU-1660499)	50	9	1.55	+	5.81	2.02e-05	0.000717
Toll Like Receptor 10 (TLR10) Cascade (R-MMU-168142)	82	9	2.54	+	3.54	0.000979	0.0147
Toll Like Receptor 2 (TLR2) Cascade (R-MMU-181438)	83	9	2.57	+	3.5	0.00107	0.0158
Toll Like Receptor 4 (TLR4) Cascade (R-MMU-166016)	117	12	3.63	+	3.31	0.000282	0.00546
Toll Like Receptor 5 (TLR5) Cascade (R-MMU-168176)	82	9	2.54	+	3.54	0.000979	0.0148
Toll Like Receptor 7/8 (TLR7/8) Cascade (R-MMU-168181)	89	9	2.76	+	3.26	0.00175	0.0228
Toll Like Receptor 9 (TLR9) Cascade (R-MMU-168138)	93	9	2.88	+	3.12	0.00238	0.0271
Toll Like Receptor TLR1:TLR2 Cascade (R-MMU-168179)	83	9	2.57	+	3.5	0.00107	0.0153
Toll Like Receptor TLR6:TLR2 Cascade (R-MMU-168188)	83	9	2.57	+	3.5	0.00107	0.0154
Toll-like Receptor Cascades (R-MMU-168898)	146	13	4.53	+	2.87	0.000634	0.0107
TP53 regulates transcription of additional cell cycle genes whose exact role in the p53 pathway remain uncertain (R-MMU-6804115)	18	4	0.56	+	7.17	0.00198	0.0247
TP53 Regulates Transcription of Cell Cycle Genes (R-MMU-6791312)	34	5	1.05	+	4.74	0.00373	0.0385
TRAF6 mediated induction of NFkB and MAP kinases upon TLR7/8 or 9 activation (R-MMU-975138)	87	9	2.7	+	3.34	0.00149	0.0202
Trafficking of AMPA receptors (R-MMU-399719)	31	5	0.96	+	5.2	0.00246	0.0276
trans-Golgi Network Vesicle Budding (R-MMU-199992)	71	8	2.2	+	3.63	0.00156	0.0208
Transcriptional activity of SMAD2/SMAD3:SMAD4 heterotrimer (R-MMU-2173793)	43	8	1.33	+	6	4.55e-05	0.00142
Transcriptional regulation by RUNX1 (R-MMU-8878171)	164	14	5.08	+	2.75	0.000609	0.0104
Transcriptional Regulation by TP53 (R-MMU-3700989)	301	21	9.33	+	2.25	0.000568	0.0101
Unclassified (UNCLASSIFIED)	12783	249	396.32	-	0.63	6.86e-31	1.2e-27
Unfolded Protein Response (UPR) (R-MMU-381119)	12	3	0.37	+	8.06	0.00529	0.0486
VEGFA-VEGFR2 Pathway (R-MMU-4420097)	92	17	2.85	+	5.96	2.99e-09	3.48e-07
VEGFR2 mediated cell proliferation (R-MMU-5218921)	14	4	0.43	+	9.22	0.000715	0.0119
Vesicle-mediated transport (R-MMU-5653656)	657	35	20.37	+	1.72	0.00187	0.0237
Analysis Type:	PANTHER Overrepresentation Test (Released 20240807)
Annotation Version and Release Date:	Reactome version 86 Released 2023-09-07
Analyzed List:	upload_1 (Mus musculus)
Reference List:	Mus musculus (all genes in database)
Test Type:	FISHER
Correction:	FDR
LUNG IFNg+ CD8s CLUSTER 1 VS 3

## Sheet: Lung IFNg+ CD8s cluster 2vs3
Reactome pathways	Mus musculus - REFLIST (21836)	upload_1 (150)	upload_1 (expected)	upload_1 (over/under)	upload_1 (fold Enrichment)	upload_1 (raw P-value)	upload_1 (FDR)
RHO GTPase cycle (R-MMU-9012999)	422	11	2.9	+	3.79	0.000166	0.0322
Signaling by Rho GTPases (R-MMU-194315)	604	16	4.15	+	3.86	4.29e-06	0.00187
Signaling by Rho GTPases, Miro GTPases and RHOBTB3 (R-MMU-9716542)	619	16	4.25	+	3.76	5.85e-06	0.00204
Cohesin Loading onto Chromatin (R-MMU-2470946)	10	4	0.07	+	58.23	4.35e-07	0.000379
Establishment of Sister Chromatid Cohesion (R-MMU-2468052)	11	3	0.08	+	39.7	5.03e-05	0.0125
Gene expression (Transcription) (R-MMU-74160)	1063	19	7.3	+	2.6	0.000128	0.028
Mitotic Telophase/Cytokinesis (R-MMU-68884)	13	4	0.09	+	44.79	1.46e-06	0.000847
Signal Transduction (R-MMU-162582)	2214	33	15.21	+	2.17	1.63e-05	0.00473
Unclassified (UNCLASSIFIED)	12783	52	87.81	-	0.59	4.93e-09	8.6e-06
Analysis Type:	PANTHER Overrepresentation Test (Released 20240807)
Annotation Version and Release Date:	Reactome version 86 Released 2023-09-07
Analyzed List:	upload_1 (Mus musculus)
Reference List:	Mus musculus (all genes in database)
Test Type:	FISHER
Correction:	FDR
LUNG IFNg+ CD8s CLUSTER 2 VS 3

## Sheet: Lung IFNg+ CD8s cluster 4vs3
Reactome pathways	Mus musculus - REFLIST (21836)	upload_1 (84)	upload_1 (expected)	upload_1 (over/under)	upload_1 (fold Enrichment)	upload_1 (raw P-value)	upload_1 (FDR)
CDC42 GTPase cycle (R-MMU-9013148)	95	7	0.37	+	19.15	8.13e-08	3.54e-05
RAC1 GTPase cycle (R-MMU-9013149)	175	8	0.67	+	11.88	3.76e-07	0.000109
RHO GTPase cycle (R-MMU-9012999)	422	14	1.62	+	8.62	7.59e-10	4.41e-07
RHOA GTPase cycle (R-MMU-8980692)	143	6	0.55	+	10.91	1.9e-05	0.00473
RHOB GTPase cycle (R-MMU-9013026)	69	4	0.27	+	15.07	0.000146	0.0282
RHOJ GTPase cycle (R-MMU-9013409)	16	3	0.06	+	48.74	2.97e-05	0.00647
Signaling by Rho GTPases (R-MMU-194315)	604	17	2.32	+	7.32	1.19e-10	2.07e-07
Signaling by Rho GTPases, Miro GTPases and RHOBTB3 (R-MMU-9716542)	619	17	2.38	+	7.14	1.74e-10	1.51e-07
Signal Transduction (R-MMU-162582)	2214	26	8.52	+	3.05	1.24e-07	4.32e-05
Analysis Type:	PANTHER Overrepresentation Test (Released 20240807)
Annotation Version and Release Date:	Reactome version 86 Released 2023-09-07
Analyzed List:	upload_1 (Mus musculus)
Reference List:	Mus musculus (all genes in database)
Test Type:	FISHER
Correction:	FDR
LUNG IFNg+ CD8s CLUSTER 4 VS 3

## Sheet: NM CD8s cluster 6vs4
Reactome pathways	Mus musculus - REFLIST (21836)	upload_1 (268)	upload_1 (expected)	upload_1 (over/under)	upload_1 (fold Enrichment)	upload_1 (raw P-value)	upload_1 (FDR)
CDC42 GTPase cycle (R-MMU-9013148)	95	9	1.17	+	7.72	2.59e-06	0.000301
RAC1 GTPase cycle (R-MMU-9013149)	175	14	2.15	+	6.52	3.67e-08	9.14e-06
RAC2 GTPase cycle (R-MMU-9013404)	86	7	1.06	+	6.63	9.12e-05	0.00636
RAC3 GTPase cycle (R-MMU-9013423)	90	7	1.1	+	6.34	0.000122	0.00786
RHO GTPase cycle (R-MMU-9012999)	422	25	5.18	+	4.83	9.75e-11	3.4e-08
RHOA GTPase cycle (R-MMU-8980692)	143	12	1.76	+	6.84	2.09e-07	3.03e-05
RHOB GTPase cycle (R-MMU-9013026)	69	9	0.85	+	10.63	1.65e-07	2.61e-05
RHOC GTPase cycle (R-MMU-9013106)	71	9	0.87	+	10.33	2.12e-07	2.84e-05
RHOD GTPase cycle (R-MMU-9013405)	51	5	0.63	+	7.99	0.000397	0.0169
RHOF GTPase cycle (R-MMU-9035034)	41	4	0.5	+	7.95	0.00157	0.0473
RHOJ GTPase cycle (R-MMU-9013409)	16	5	0.2	+	25.46	1.05e-06	0.000131
RHOQ GTPase cycle (R-MMU-9013406)	58	5	0.71	+	7.02	0.000723	0.0252
RHOU GTPase cycle (R-MMU-9013420)	39	4	0.48	+	8.36	0.0013	0.0437
Signaling by Rho GTPases (R-MMU-194315)	604	31	7.41	+	4.18	1.91e-11	1.11e-08
Signaling by Rho GTPases, Miro GTPases and RHOBTB3 (R-MMU-9716542)	619	31	7.6	+	4.08	3.54e-11	1.55e-08
CD28 co-stimulation (R-MMU-389356)	33	4	0.41	+	9.88	0.000686	0.0244
TCR signaling (R-MMU-202403)	110	13	1.35	+	9.63	9.86e-10	2.87e-07
Cytokine Signaling in Immune system (R-MMU-1280215)	472	17	5.79	+	2.93	8.12e-05	0.0059
Interleukin-12 family signaling (R-MMU-447115)	19	3	0.23	+	12.86	0.00153	0.0469
Interleukin-2 family signaling (R-MMU-451927)	41	6	0.5	+	11.92	1.01e-05	0.000982
Interleukin-21 signaling (R-MMU-9020958)	10	3	0.12	+	24.44	0.000206	0.0112
Interleukin-35 Signalling (R-MMU-8984722)	12	3	0.15	+	20.37	0.000371	0.0166
Signaling by Interleukins (R-MMU-449147)	284	11	3.49	+	3.16	0.000815	0.0279
Adaptive Immune System (R-MMU-1280218)	745	25	9.14	+	2.73	5.85e-06	0.000601
C-type lectin receptors (CLRs) (R-MMU-5621481)	111	7	1.36	+	5.14	0.000445	0.0185
CD209 (DC-SIGN) signaling (R-MMU-5621575)	19	4	0.23	+	17.15	7.44e-05	0.00564
Chromatin modifying enzymes (R-MMU-3247509)	184	14	2.26	+	6.2	6.89e-08	1.5e-05
Chromatin organization (R-MMU-4839726)	184	14	2.26	+	6.2	6.89e-08	1.34e-05
Cohesin Loading onto Chromatin (R-MMU-2470946)	10	3	0.12	+	24.44	0.000206	0.0116
Disinhibition of SNARE formation (R-MMU-114516)	5	2	0.06	+	32.59	0.00146	0.0456
FLT3 Signaling (R-MMU-9607240)	32	4	0.39	+	10.18	0.000609	0.0231
Formation of WDR5-containing histone-modifying complexes (R-MMU-9772755)	40	4	0.49	+	8.15	0.00143	0.0463
Gene expression (Transcription) (R-MMU-74160)	1063	32	13.05	+	2.45	4.18e-06	0.000456
Generation of second messenger molecules (R-MMU-202433)	28	4	0.34	+	11.64	0.00036	0.0165
Generic Transcription Pathway (R-MMU-212436)	818	22	10.04	+	2.19	0.000546	0.0212
HDMs demethylate histones (R-MMU-3214842)	26	4	0.32	+	12.54	0.000268	0.0142
Immune System (R-MMU-168256)	1737	48	21.32	+	2.25	9.04e-08	1.58e-05
Innate Immune System (R-MMU-168249)	1022	26	12.54	+	2.07	0.000624	0.0232
Mitotic Telophase/Cytokinesis (R-MMU-68884)	13	3	0.16	+	18.8	0.000477	0.0189
NOTCH1 Intracellular Domain Regulates Transcription (R-MMU-2122947)	11	3	0.14	+	22.22	0.00028	0.0144
Phosphorylation of CD3 and TCR zeta chains (R-MMU-202427)	20	4	0.25	+	16.3	9.21e-05	0.00618
PI Metabolism (R-MMU-1483255)	76	6	0.93	+	6.43	0.000344	0.0162
PKMTs methylate histone lysines (R-MMU-3214841)	44	5	0.54	+	9.26	0.000197	0.0118
Reelin signalling pathway (R-MMU-8866376)	5	2	0.06	+	32.59	0.00146	0.0464
RNA Polymerase II Transcription (R-MMU-73857)	934	24	11.46	+	2.09	0.000648	0.0235
RUNX1 regulates transcription of genes involved in differentiation of myeloid cells (R-MMU-8939246)	3	2	0.04	+	54.32	0.000447	0.0181
RUNX3 regulates NOTCH signaling (R-MMU-8941856)	12	3	0.15	+	20.37	0.000371	0.0162
Signal Transduction (R-MMU-162582)	2214	68	27.17	+	2.5	9.02e-13	7.87e-10
Signaling by MET (R-MMU-6806834)	67	5	0.82	+	6.08	0.00139	0.0459
Signaling by Non-Receptor Tyrosine Kinases (R-MMU-9006927)	49	5	0.6	+	8.31	0.000329	0.0164
Signaling by PTK6 (R-MMU-8848021)	49	5	0.6	+	8.31	0.000329	0.0159
Signaling by Receptor Tyrosine Kinases (R-MMU-9006934)	419	17	5.14	+	3.31	1.84e-05	0.00161
Signaling by SCF-KIT (R-MMU-1433557)	41	5	0.5	+	9.94	0.00014	0.00873
Signaling by the B Cell Receptor (BCR) (R-MMU-983705)	164	9	2.01	+	4.47	0.0002	0.0116
Signaling by VEGF (R-MMU-194138)	100	8	1.23	+	6.52	3.26e-05	0.0027
Synthesis of PIPs at the plasma membrane (R-MMU-1660499)	50	6	0.61	+	9.78	3.27e-05	0.00259
Unclassified (UNCLASSIFIED)	12783	90	156.89	-	0.57	1.31e-16	2.28e-13
VEGFA-VEGFR2 Pathway (R-MMU-4420097)	92	8	1.13	+	7.09	1.77e-05	0.00163
Analysis Type:	PANTHER Overrepresentation Test (Released 20240807)
Annotation Version and Release Date:	Reactome version 86 Released 2023-09-07
Analyzed List:	upload_1 (Mus musculus)
Reference List:	Mus musculus (all genes in database)
Test Type:	FISHER
Correction:	FDR
NM CD8s CLUSTER 6 VS 4

## Sheet: Lung CD4s cluster 9vs4
Reactome pathways	Mus musculus - REFLIST (21836)	upload_1 (278)	upload_1 (expected)	upload_1 (over/under)	upload_1 (fold Enrichment)	upload_1 (raw P-value)	upload_1 (FDR)
CDC42 GTPase cycle (R-MMU-9013148)	95	6	1.21	+	4.96	0.00136	0.0242
RAC1 GTPase cycle (R-MMU-9013149)	175	12	2.23	+	5.39	2.66e-06	0.000273
RAC2 GTPase cycle (R-MMU-9013404)	86	6	1.09	+	5.48	0.000809	0.0164
RAC3 GTPase cycle (R-MMU-9013423)	90	7	1.15	+	6.11	0.000153	0.00649
RHO GTPase cycle (R-MMU-9012999)	422	25	5.37	+	4.65	2.13e-10	7.43e-08
RHOA GTPase cycle (R-MMU-8980692)	143	10	1.82	+	5.49	1.54e-05	0.000957
RHOB GTPase cycle (R-MMU-9013026)	69	5	0.88	+	5.69	0.00187	0.0307
RHOC GTPase cycle (R-MMU-9013106)	71	5	0.9	+	5.53	0.00212	0.0327
RHOU GTPase cycle (R-MMU-9013420)	39	6	0.5	+	12.08	9.25e-06	0.000597
Signaling by Rho GTPases (R-MMU-194315)	604	28	7.69	+	3.64	4.31e-09	1.25e-06
Signaling by Rho GTPases, Miro GTPases and RHOBTB3 (R-MMU-9716542)	619	28	7.88	+	3.55	7.34e-09	1.83e-06
CD28 co-stimulation (R-MMU-389356)	33	4	0.42	+	9.52	0.000787	0.0163
CD28 dependent Vav1 pathway (R-MMU-389359)	12	3	0.15	+	19.64	0.000412	0.0112
CTLA4 inhibitory signaling (R-MMU-389513)	21	3	0.27	+	11.22	0.00229	0.0341
TCR signaling (R-MMU-202403)	110	7	1.4	+	5	0.000524	0.0132
Cytokine Signaling in Immune system (R-MMU-1280215)	472	29	6.01	+	4.83	2.88e-12	1.25e-09
Interleukin-1 family signaling (R-MMU-446652)	121	7	1.54	+	4.54	0.000924	0.0181
Interleukin-12 family signaling (R-MMU-447115)	19	5	0.24	+	20.67	3.24e-06	0.000283
Interleukin-12 signaling (R-MMU-9020591)	9	3	0.11	+	26.18	0.000162	0.00614
Interleukin-15 signaling (R-MMU-8983432)	13	3	0.17	+	18.13	0.000531	0.0129
Interleukin-18 signaling (R-MMU-9012546)	4	2	0.05	+	39.27	0.000953	0.0185
Interleukin-2 family signaling (R-MMU-451927)	41	8	0.52	+	15.33	4.14e-08	7.23e-06
Interleukin-20 family signaling (R-MMU-8854691)	23	5	0.29	+	17.08	9e-06	0.000604
Interleukin-21 signaling (R-MMU-9020958)	10	5	0.13	+	39.27	7.72e-08	1.22e-05
Interleukin-23 signaling (R-MMU-9020933)	9	3	0.11	+	26.18	0.000162	0.00642
Interleukin-27 signaling (R-MMU-9020956)	11	3	0.14	+	21.42	0.000312	0.00923
Interleukin-3, Interleukin-5 and GM-CSF signaling (R-MMU-512988)	45	5	0.57	+	8.73	0.00026	0.00839
Interleukin-35 Signalling (R-MMU-8984722)	12	5	0.15	+	32.73	2.38e-07	3.19e-05
Interleukin-4 and Interleukin-13 signaling (R-MMU-6785807)	16	3	0.2	+	14.73	0.00101	0.0186
Interleukin-6 family signaling (R-MMU-6783589)	24	3	0.31	+	9.82	0.00339	0.0441
Interleukin-6 signaling (R-MMU-1059683)	11	3	0.14	+	21.42	0.000312	0.00955
Interleukin-9 signaling (R-MMU-8985947)	9	3	0.11	+	26.18	0.000162	0.00628
Regulation of TNFR1 signaling (R-MMU-5357905)	46	4	0.59	+	6.83	0.00276	0.0381
Signaling by Interleukins (R-MMU-449147)	284	18	3.62	+	4.98	2.81e-08	6.12e-06
Signaling by TGF-beta Receptor Complex (R-MMU-170834)	79	6	1.01	+	5.97	0.000515	0.0132
Signaling by TGFB family members (R-MMU-9006936)	107	6	1.36	+	4.4	0.00249	0.0354
TGF-beta receptor signaling activates SMADs (R-MMU-2173789)	38	4	0.48	+	8.27	0.00135	0.0243
TNF receptor superfamily (TNFSF) members mediating non-canonical NF-kB pathway (R-MMU-5676594)	17	3	0.22	+	13.86	0.00122	0.0221
TNFR1-induced NF-kappa-B signaling pathway (R-MMU-5357956)	32	4	0.41	+	9.82	0.000698	0.0147
TNFR1-induced proapoptotic signaling (R-MMU-5357786)	22	3	0.28	+	10.71	0.00263	0.037
TNFR2 non-canonical NF-kB pathway (R-MMU-5668541)	97	7	1.23	+	5.67	0.000243	0.008
TNFs bind their physiological receptors (R-MMU-5669034)	26	5	0.33	+	15.11	1.7e-05	0.00103
Activation of RAS in B cells (R-MMU-1169092)	5	2	0.06	+	31.42	0.00157	0.0272
Adaptive Immune System (R-MMU-1280218)	745	27	9.48	+	2.85	1.16e-06	0.000126
AKT phosphorylates targets in the nucleus (R-MMU-198693)	10	3	0.13	+	23.56	0.000229	0.00769
AKT-mediated inactivation of FOXO1A (R-MMU-211163)	4	2	0.05	+	39.27	0.000953	0.0181
Axon guidance (R-MMU-422475)	273	10	3.48	+	2.88	0.00274	0.0382
C-type lectin receptors (CLRs) (R-MMU-5621481)	111	8	1.41	+	5.66	8.88e-05	0.00397
Cargo recognition for clathrin-mediated endocytosis (R-MMU-8856825)	101	6	1.29	+	4.67	0.00186	0.0309
CD209 (DC-SIGN) signaling (R-MMU-5621575)	19	5	0.24	+	20.67	3.24e-06	0.000298
Cellular responses to stimuli (R-MMU-8953897)	500	15	6.37	+	2.36	0.00199	0.0315
Cellular responses to stress (R-MMU-2262752)	498	15	6.34	+	2.37	0.00191	0.0312
Chromatin modifying enzymes (R-MMU-3247509)	184	12	2.34	+	5.12	4.47e-06	0.000372
Chromatin organization (R-MMU-4839726)	184	12	2.34	+	5.12	4.47e-06	0.000355
Clathrin-mediated endocytosis (R-MMU-8856828)	140	7	1.78	+	3.93	0.00214	0.0328
Cohesin Loading onto Chromatin (R-MMU-2470946)	10	3	0.13	+	23.56	0.000229	0.00784
Costimulation by the CD28 family (R-MMU-388841)	67	6	0.85	+	7.03	0.00021	0.00748
DAP12 signaling (R-MMU-2424491)	30	4	0.38	+	10.47	0.000543	0.013
DDX58/IFIH1-mediated induction of interferon-alpha/beta (R-MMU-168928)	34	5	0.43	+	11.55	6.64e-05	0.00313
Death Receptor Signaling (R-MMU-73887)	139	7	1.77	+	3.96	0.00206	0.0323
Deubiquitination (R-MMU-5688426)	251	11	3.2	+	3.44	0.000396	0.011
Downstream signal transduction (R-MMU-186763)	28	5	0.36	+	14.03	2.49e-05	0.00136
Downstream signaling events of B Cell Receptor (BCR) (R-MMU-1168372)	78	7	0.99	+	7.05	6.14e-05	0.00298
Effects of PIP2 hydrolysis (R-MMU-114508)	25	3	0.32	+	9.43	0.00382	0.0482
Epigenetic regulation of gene expression (R-MMU-212165)	115	6	1.46	+	4.1	0.00357	0.0461
ESR-mediated signaling (R-MMU-8939211)	132	7	1.68	+	4.17	0.00153	0.0267
Fc epsilon receptor (FCERI) signaling (R-MMU-2454202)	181	8	2.3	+	3.47	0.00229	0.0336
FLT3 Signaling (R-MMU-9607240)	32	4	0.41	+	9.82	0.000698	0.0148
FOXO-mediated transcription (R-MMU-9614085)	22	4	0.28	+	14.28	0.000157	0.00652
FOXO-mediated transcription of cell cycle genes (R-MMU-9617828)	7	2	0.09	+	22.44	0.00325	0.044
Gastrin-CREB signalling pathway via PKC and MAPK (R-MMU-881907)	18	3	0.23	+	13.09	0.00145	0.0255
Gene expression (Transcription) (R-MMU-74160)	1063	36	13.53	+	2.66	8.95e-08	1.3e-05
Generation of second messenger molecules (R-MMU-202433)	28	4	0.36	+	11.22	0.000414	0.0109
Generic Transcription Pathway (R-MMU-212436)	818	24	10.41	+	2.3	0.00016	0.00648
HDMs demethylate histones (R-MMU-3214842)	26	4	0.33	+	12.08	0.000308	0.0096
Hemostasis (R-MMU-109582)	592	19	7.54	+	2.52	0.000227	0.00793
Immune System (R-MMU-168256)	1737	66	22.11	+	2.98	4.02e-16	3.51e-13
Innate Immune System (R-MMU-168249)	1022	36	13.01	+	2.77	3.36e-08	6.51e-06
Ion homeostasis (R-MMU-5578775)	50	4	0.64	+	6.28	0.00374	0.0479
MAPK family signaling cascades (R-MMU-5683057)	308	11	3.92	+	2.81	0.00208	0.0324
Mitotic Telophase/Cytokinesis (R-MMU-68884)	13	3	0.17	+	18.13	0.000531	0.013
MyD88 cascade initiated on plasma membrane (R-MMU-975871)	82	6	1.04	+	5.75	0.000629	0.0146
MyD88 dependent cascade initiated on endosome (R-MMU-975155)	88	6	1.12	+	5.36	0.000913	0.0181
MyD88-independent TLR4 cascade (R-MMU-166166)	98	8	1.25	+	6.41	3.65e-05	0.00187
MyD88:MAL(TIRAP) cascade initiated on plasma membrane (R-MMU-166058)	83	6	1.06	+	5.68	0.000671	0.0148
NCAM signaling for neurite out-growth (R-MMU-375165)	40	4	0.51	+	7.85	0.00164	0.0277
Nervous system development (R-MMU-9675108)	274	10	3.49	+	2.87	0.00281	0.0386
NGF-stimulated transcription (R-MMU-9031628)	6	2	0.08	+	26.18	0.00234	0.0338
NOTCH1 Intracellular Domain Regulates Transcription (R-MMU-2122947)	11	3	0.14	+	21.42	0.000312	0.00939
Nucleotide-binding domain, leucine rich repeat containing receptor (NLR) signaling pathways (R-MMU-168643)	43	4	0.55	+	7.31	0.00215	0.0326
Oxidative Stress Induced Senescence (R-MMU-2559580)	37	5	0.47	+	10.61	0.000101	0.00439
PKMTs methylate histone lysines (R-MMU-3214841)	44	4	0.56	+	7.14	0.00234	0.034
Platelet calcium homeostasis (R-MMU-418360)	25	4	0.32	+	12.57	0.000263	0.00835
Post-transcriptional silencing by small RNAs (R-MMU-426496)	7	2	0.09	+	22.44	0.00325	0.0436
Programmed Cell Death (R-MMU-5357801)	134	7	1.71	+	4.1	0.00167	0.028
Reelin signalling pathway (R-MMU-8866376)	5	2	0.06	+	31.42	0.00157	0.0269
Regulation of beta-cell development (R-MMU-186712)	4	2	0.05	+	39.27	0.000953	0.0179
Regulation of FOXO transcriptional activity by acetylation (R-MMU-9617629)	7	2	0.09	+	22.44	0.00325	0.0443
Regulation of gene expression by Hypoxia-inducible Factor (R-MMU-1234158)	7	2	0.09	+	22.44	0.00325	0.0433
Regulation of gene expression in beta cells (R-MMU-210745)	4	2	0.05	+	39.27	0.000953	0.0183
RNA Polymerase II Transcription (R-MMU-73857)	934	28	11.89	+	2.35	3.04e-05	0.00161
RUNX1 regulates transcription of genes involved in differentiation of myeloid cells (R-MMU-8939246)	3	2	0.04	+	52.36	0.00048	0.0125
RUNX3 regulates CDKN1A transcription (R-MMU-8941855)	6	2	0.08	+	26.18	0.00234	0.0335
RUNX3 regulates NOTCH signaling (R-MMU-8941856)	12	3	0.15	+	19.64	0.000412	0.0111
Signal Transduction (R-MMU-162582)	2214	72	28.19	+	2.55	4.15e-14	2.41e-11
Signaling by CSF3 (G-CSF) (R-MMU-9674555)	25	3	0.32	+	9.43	0.00382	0.0486
Signaling by ERBB2 (R-MMU-1227986)	47	5	0.6	+	8.36	0.00032	0.00929
Signaling by Non-Receptor Tyrosine Kinases (R-MMU-9006927)	49	5	0.62	+	8.01	0.000389	0.0111
Signaling by NOTCH (R-MMU-157118)	42	4	0.53	+	7.48	0.00197	0.0318
Signaling by NOTCH1 (R-MMU-1980143)	20	3	0.25	+	11.78	0.00198	0.0317
Signaling by NTRK1 (TRKA) (R-MMU-187037)	64	6	0.81	+	7.36	0.000163	0.00604
Signaling by NTRKs (R-MMU-166520)	77	8	0.98	+	8.16	6.14e-06	0.000446
Signaling by PDGF (R-MMU-186797)	57	6	0.73	+	8.27	8.49e-05	0.0039
Signaling by PTK6 (R-MMU-8848021)	49	5	0.62	+	8.01	0.000389	0.0109
Signaling by Receptor Tyrosine Kinases (R-MMU-9006934)	419	20	5.33	+	3.75	4.87e-07	6.06e-05
Signaling by SCF-KIT (R-MMU-1433557)	41	7	0.52	+	13.41	7.81e-07	9.07e-05
Signaling by the B Cell Receptor (BCR) (R-MMU-983705)	164	11	2.09	+	5.27	8.59e-06	0.000599
Signaling by VEGF (R-MMU-194138)	100	9	1.27	+	7.07	5.34e-06	0.000405
Signalling to RAS (R-MMU-167044)	13	3	0.17	+	18.13	0.000531	0.0132
SUMO E3 ligases SUMOylate target proteins (R-MMU-3108232)	147	8	1.87	+	4.27	0.000605	0.0143
SUMOylation (R-MMU-2990846)	153	8	1.95	+	4.11	0.000787	0.0161
Toll Like Receptor 10 (TLR10) Cascade (R-MMU-168142)	82	6	1.04	+	5.75	0.000629	0.0142
Toll Like Receptor 2 (TLR2) Cascade (R-MMU-181438)	83	6	1.06	+	5.68	0.000671	0.015
Toll Like Receptor 3 (TLR3) Cascade (R-MMU-168164)	79	5	1.01	+	4.97	0.00338	0.0443
Toll Like Receptor 4 (TLR4) Cascade (R-MMU-166016)	117	9	1.49	+	6.04	1.92e-05	0.00108
Toll Like Receptor 5 (TLR5) Cascade (R-MMU-168176)	82	6	1.04	+	5.75	0.000629	0.0144
Toll Like Receptor 7/8 (TLR7/8) Cascade (R-MMU-168181)	89	6	1.13	+	5.3	0.000969	0.018
Toll Like Receptor 9 (TLR9) Cascade (R-MMU-168138)	93	7	1.18	+	5.91	0.000187	0.00681
Toll Like Receptor TLR1:TLR2 Cascade (R-MMU-168179)	83	6	1.06	+	5.68	0.000671	0.0144
Toll Like Receptor TLR6:TLR2 Cascade (R-MMU-168188)	83	6	1.06	+	5.68	0.000671	0.0146
Toll-like Receptor Cascades (R-MMU-168898)	146	10	1.86	+	5.38	1.84e-05	0.00107
TRAF6 mediated induction of NFkB and MAP kinases upon TLR7/8 or 9 activation (R-MMU-975138)	87	6	1.11	+	5.42	0.00086	0.0172
Transcriptional activity of SMAD2/SMAD3:SMAD4 heterotrimer (R-MMU-2173793)	43	4	0.55	+	7.31	0.00215	0.0323
Transcriptional regulation by RUNX3 (R-MMU-8878159)	79	5	1.01	+	4.97	0.00338	0.0446
TRIF(TICAM1)-mediated TLR4 signaling (R-MMU-937061)	98	8	1.25	+	6.41	3.65e-05	0.00182
Ub-specific processing proteases (R-MMU-5689880)	181	8	2.3	+	3.47	0.00229	0.0339
Unclassified (UNCLASSIFIED)	12783	94	162.74	-	0.58	8.66e-17	1.51e-13
VEGFA-VEGFR2 Pathway (R-MMU-4420097)	92	9	1.17	+	7.68	2.67e-06	0.000258
Analysis Type:	PANTHER Overrepresentation Test (Released 20240807)
Annotation Version and Release Date:	Reactome version 86 Released 2023-09-07
Analyzed List:	upload_1 (Mus musculus)
Reference List:	Mus musculus (all genes in database)
Test Type:	FISHER
Correction:	FDR
LUNG CD4s CLUSTER 9 VS 4

## Sheet: Lung CD4s cluster 8vs4
Reactome pathways	Mus musculus - REFLIST (21836)	upload_1 (353)	upload_1 (expected)	upload_1 (over/under)	upload_1 (fold Enrichment)	upload_1 (raw P-value)	upload_1 (FDR)
RAC1 GTPase cycle (R-MMU-9013149)	175	13	2.83	+	4.6	5.77e-06	0.000419
RAC2 GTPase cycle (R-MMU-9013404)	86	7	1.39	+	5.03	0.000489	0.0124
RAC3 GTPase cycle (R-MMU-9013423)	90	8	1.45	+	5.5	0.000106	0.00383
RHO GTPase cycle (R-MMU-9012999)	422	26	6.82	+	3.81	6.61e-09	1.92e-06
RHO GTPases Activate WASPs and WAVEs (R-MMU-5663213)	33	4	0.53	+	7.5	0.0019	0.0328
RHOU GTPase cycle (R-MMU-9013420)	39	6	0.63	+	9.52	3.56e-05	0.00177
Signaling by Rho GTPases (R-MMU-194315)	604	31	9.76	+	3.17	1.7e-08	4.23e-06
Signaling by Rho GTPases, Miro GTPases and RHOBTB3 (R-MMU-9716542)	619	31	10.01	+	3.1	2.97e-08	6.48e-06
CD28 co-stimulation (R-MMU-389356)	33	4	0.53	+	7.5	0.0019	0.0331
CD28 dependent Vav1 pathway (R-MMU-389359)	12	3	0.19	+	15.46	0.000827	0.0168
Costimulation by the CD28 family (R-MMU-388841)	67	9	1.08	+	8.31	1.28e-06	0.000111
Downstream TCR signaling (R-MMU-202424)	92	8	1.49	+	5.38	0.000123	0.0043
Phosphorylation of CD3 and TCR zeta chains (R-MMU-202427)	20	6	0.32	+	18.56	5.48e-07	5.97e-05
TCR signaling (R-MMU-202403)	110	12	1.78	+	6.75	2.25e-07	3.27e-05
Cytokine Signaling in Immune system (R-MMU-1280215)	472	28	7.63	+	3.67	3.91e-09	1.36e-06
IFNG signaling activates MAPKs (R-MMU-9732724)	8	3	0.13	+	23.2	0.000221	0.00653
Interferon gamma signaling (R-MMU-877300)	21	6	0.34	+	17.67	7.56e-07	7.76e-05
Interferon Signaling (R-MMU-913531)	138	9	2.23	+	4.03	0.00042	0.0111
Interleukin-12 family signaling (R-MMU-447115)	19	4	0.31	+	13.02	0.000215	0.00646
Interleukin-15 signaling (R-MMU-8983432)	13	3	0.21	+	14.28	0.00106	0.0208
Interleukin-2 family signaling (R-MMU-451927)	41	6	0.66	+	9.05	4.77e-05	0.00213
Interleukin-20 family signaling (R-MMU-8854691)	23	5	0.37	+	13.45	2.84e-05	0.00155
Interleukin-21 signaling (R-MMU-9020958)	10	4	0.16	+	24.74	1.31e-05	0.000813
Interleukin-23 signaling (R-MMU-9020933)	9	3	0.15	+	20.62	0.000327	0.00892
Interleukin-27 signaling (R-MMU-9020956)	11	3	0.18	+	16.87	0.000628	0.0148
Interleukin-35 Signalling (R-MMU-8984722)	12	4	0.19	+	20.62	3e-05	0.00159
Interleukin-4 and Interleukin-13 signaling (R-MMU-6785807)	16	3	0.26	+	11.6	0.00201	0.034
Interleukin-6 signaling (R-MMU-1059683)	11	3	0.18	+	16.87	0.000628	0.0152
Interleukin-9 signaling (R-MMU-8985947)	9	3	0.15	+	20.62	0.000327	0.00878
Signaling by Interleukins (R-MMU-449147)	284	13	4.59	+	2.83	0.000776	0.0167
TNFs bind their physiological receptors (R-MMU-5669034)	26	4	0.42	+	9.52	0.000758	0.0167
Activation of NMDA receptors and postsynaptic events (R-MMU-442755)	36	4	0.58	+	6.87	0.00263	0.0389
Adaptive Immune System (R-MMU-1280218)	745	40	12.04	+	3.32	3.16e-11	1.38e-08
Axon guidance (R-MMU-422475)	273	12	4.41	+	2.72	0.00172	0.0307
Beta-catenin phosphorylation cascade (R-MMU-196299)	17	3	0.27	+	10.92	0.00241	0.0365
C-type lectin receptors (CLRs) (R-MMU-5621481)	111	10	1.79	+	5.57	1.3e-05	0.000874
CD209 (DC-SIGN) signaling (R-MMU-5621575)	19	6	0.31	+	19.53	3.89e-07	4.52e-05
Cellular response to heat stress (R-MMU-3371556)	83	6	1.34	+	4.47	0.00227	0.0354
Cellular responses to stimuli (R-MMU-8953897)	500	19	8.08	+	2.35	0.000813	0.0167
Cellular responses to stress (R-MMU-2262752)	498	19	8.05	+	2.36	0.000796	0.0165
Cellular Senescence (R-MMU-2559583)	129	8	2.09	+	3.84	0.00121	0.0231
Chromatin modifying enzymes (R-MMU-3247509)	184	16	2.97	+	5.38	5.6e-08	1.08e-05
Chromatin organization (R-MMU-4839726)	184	16	2.97	+	5.38	5.6e-08	9.76e-06
CLEC7A/inflammasome pathway (R-MMU-5660668)	4	2	0.06	+	30.93	0.00153	0.0281
Cohesin Loading onto Chromatin (R-MMU-2470946)	10	4	0.16	+	24.74	1.31e-05	0.000843
Downstream signal transduction (R-MMU-186763)	28	5	0.45	+	11.05	7.77e-05	0.00301
Downstream signaling events of B Cell Receptor (BCR) (R-MMU-1168372)	78	6	1.26	+	4.76	0.00165	0.0297
Effects of PIP2 hydrolysis (R-MMU-114508)	25	4	0.4	+	9.9	0.000649	0.0151
EGFR Transactivation by Gastrin (R-MMU-2179392)	9	3	0.15	+	20.62	0.000327	0.00906
Epigenetic regulation of gene expression (R-MMU-212165)	115	9	1.86	+	4.84	0.000106	0.00379
ESR-mediated signaling (R-MMU-8939211)	132	9	2.13	+	4.22	0.000302	0.00864
Establishment of Sister Chromatid Cohesion (R-MMU-2468052)	11	3	0.18	+	16.87	0.000628	0.015
Fc epsilon receptor (FCERI) signaling (R-MMU-2454202)	181	10	2.93	+	3.42	0.000756	0.0171
FLT3 Signaling (R-MMU-9607240)	32	5	0.52	+	9.67	0.000151	0.00479
Formation of WDR5-containing histone-modifying complexes (R-MMU-9772755)	40	6	0.65	+	9.28	4.13e-05	0.00195
Gastrin-CREB signalling pathway via PKC and MAPK (R-MMU-881907)	18	5	0.29	+	17.18	7.73e-06	0.00054
Gene expression (Transcription) (R-MMU-74160)	1063	38	17.18	+	2.21	4.59e-06	0.000364
Generation of second messenger molecules (R-MMU-202433)	28	6	0.45	+	13.26	4.77e-06	0.000362
Generic Transcription Pathway (R-MMU-212436)	818	25	13.22	+	1.89	0.00256	0.0381
GRB2 events in EGFR signaling (R-MMU-179812)	13	3	0.21	+	14.28	0.00106	0.021
Growth hormone receptor signaling (R-MMU-982772)	12	3	0.19	+	15.46	0.000827	0.0166
HDMs demethylate histones (R-MMU-3214842)	26	5	0.42	+	11.9	5.34e-05	0.00227
Hemostasis (R-MMU-109582)	592	24	9.57	+	2.51	3.89e-05	0.00189
Immune System (R-MMU-168256)	1737	77	28.08	+	2.74	2.31e-16	2.02e-13
Innate Immune System (R-MMU-168249)	1022	40	16.52	+	2.42	2.75e-07	3.43e-05
Intracellular signaling by second messengers (R-MMU-9006925)	249	12	4.03	+	2.98	0.000785	0.0165
Ion homeostasis (R-MMU-5578775)	50	6	0.81	+	7.42	0.000149	0.00482
Ion transport by P-type ATPases (R-MMU-936837)	53	5	0.86	+	5.84	0.00163	0.0296
MAPK family signaling cascades (R-MMU-5683057)	308	18	4.98	+	3.62	3.09e-06	0.000256
MAPK1/MAPK3 signaling (R-MMU-5684996)	283	15	4.57	+	3.28	6.3e-05	0.00256
Mitotic Telophase/Cytokinesis (R-MMU-68884)	13	4	0.21	+	19.03	4.28e-05	0.00196
MyD88 cascade initiated on plasma membrane (R-MMU-975871)	82	6	1.33	+	4.53	0.00214	0.0351
MyD88 dependent cascade initiated on endosome (R-MMU-975155)	88	6	1.42	+	4.22	0.00305	0.0439
MyD88-independent TLR4 cascade (R-MMU-166166)	98	8	1.58	+	5.05	0.000192	0.00597
MyD88:MAL(TIRAP) cascade initiated on plasma membrane (R-MMU-166058)	83	6	1.34	+	4.47	0.00227	0.0357
NCAM signaling for neurite out-growth (R-MMU-375165)	40	5	0.65	+	7.73	0.000444	0.0114
Negative feedback regulation of MAPK pathway (R-MMU-5674499)	6	3	0.1	+	30.93	8.08e-05	0.00306
Negative regulation of MAPK pathway (R-MMU-5675221)	43	6	0.7	+	8.63	6.3e-05	0.00261
Negative regulation of the PI3K/AKT network (R-MMU-199418)	110	8	1.78	+	4.5	0.000422	0.011
Nervous system development (R-MMU-9675108)	274	12	4.43	+	2.71	0.00178	0.0313
Oxidative Stress Induced Senescence (R-MMU-2559580)	37	6	0.6	+	10.03	2.6e-05	0.00147
PD-1 signaling (R-MMU-389948)	21	4	0.34	+	11.78	0.000323	0.00909
PIP3 activates AKT signaling (R-MMU-1257604)	223	10	3.61	+	2.77	0.00354	0.0497
Platelet activation, signaling and aggregation (R-MMU-76002)	252	11	4.07	+	2.7	0.00279	0.0409
PTK6 Regulates Proteins Involved in RNA Processing (R-MMU-8849468)	5	2	0.08	+	24.74	0.00252	0.0379
RAF activation (R-MMU-5673000)	34	7	0.55	+	12.74	1e-06	9.22e-05
RAF/MAP kinase cascade (R-MMU-5673001)	277	15	4.48	+	3.35	4.95e-05	0.00216
Regulation of KIT signaling (R-MMU-1433559)	14	3	0.23	+	13.26	0.00134	0.025
RNA Polymerase II Transcription (R-MMU-73857)	934	28	15.1	+	1.85	0.00195	0.0334
RUNX1 regulates transcription of genes involved in differentiation of myeloid cells (R-MMU-8939246)	3	2	0.05	+	41.24	0.000773	0.0169
SHC1 events in EGFR signaling (R-MMU-180336)	14	3	0.23	+	13.26	0.00134	0.0253
Signal regulatory protein family interactions (R-MMU-391160)	14	3	0.23	+	13.26	0.00134	0.0248
Signal Transduction (R-MMU-162582)	2214	83	35.79	+	2.32	1.92e-13	1.11e-10
Signaling by ERBB2 (R-MMU-1227986)	47	6	0.76	+	7.9	0.000105	0.0039
Signaling by MET (R-MMU-6806834)	67	6	1.08	+	5.54	0.000745	0.0171
Signaling by Non-Receptor Tyrosine Kinases (R-MMU-9006927)	49	6	0.79	+	7.57	0.000133	0.00455
Signaling by NTRK1 (TRKA) (R-MMU-187037)	64	6	1.03	+	5.8	0.000583	0.0143
Signaling by NTRKs (R-MMU-166520)	77	7	1.24	+	5.62	0.000248	0.0072
Signaling by Nuclear Receptors (R-MMU-9006931)	185	9	2.99	+	3.01	0.00326	0.0462
Signaling by PDGF (R-MMU-186797)	57	5	0.92	+	5.43	0.00226	0.0361
Signaling by PTK6 (R-MMU-8848021)	49	6	0.79	+	7.57	0.000133	0.00446
Signaling by Receptor Tyrosine Kinases (R-MMU-9006934)	419	24	6.77	+	3.54	1.01e-07	1.6e-05
Signaling by SCF-KIT (R-MMU-1433557)	41	8	0.66	+	12.07	2.59e-07	3.47e-05
Signaling by the B Cell Receptor (BCR) (R-MMU-983705)	164	11	2.65	+	4.15	7.66e-05	0.00304
Signaling by VEGF (R-MMU-194138)	100	9	1.62	+	5.57	3.56e-05	0.00182
Signaling by WNT (R-MMU-195721)	239	12	3.86	+	3.11	0.000548	0.0136
Signalling to ERKs (R-MMU-187687)	26	4	0.42	+	9.52	0.000758	0.0169
Spry regulation of FGF signaling (R-MMU-1295596)	16	3	0.26	+	11.6	0.00201	0.0336
Syndecan interactions (R-MMU-3000170)	16	3	0.26	+	11.6	0.00201	0.0333
TCF dependent signaling in response to WNT (R-MMU-201681)	158	9	2.55	+	3.52	0.00111	0.0215
Toll Like Receptor 10 (TLR10) Cascade (R-MMU-168142)	82	6	1.33	+	4.53	0.00214	0.0345
Toll Like Receptor 2 (TLR2) Cascade (R-MMU-181438)	83	6	1.34	+	4.47	0.00227	0.036
Toll Like Receptor 4 (TLR4) Cascade (R-MMU-166016)	117	10	1.89	+	5.29	2.07e-05	0.0012
Toll Like Receptor 5 (TLR5) Cascade (R-MMU-168176)	82	6	1.33	+	4.53	0.00214	0.0348
Toll Like Receptor 7/8 (TLR7/8) Cascade (R-MMU-168181)	89	6	1.44	+	4.17	0.00323	0.0461
Toll Like Receptor 9 (TLR9) Cascade (R-MMU-168138)	93	7	1.5	+	4.66	0.000783	0.0167
Toll Like Receptor TLR1:TLR2 Cascade (R-MMU-168179)	83	6	1.34	+	4.47	0.00227	0.0347
Toll Like Receptor TLR6:TLR2 Cascade (R-MMU-168188)	83	6	1.34	+	4.47	0.00227	0.035
Toll-like Receptor Cascades (R-MMU-168898)	146	13	2.36	+	5.51	7.59e-07	7.35e-05
TRAF6 mediated induction of NFkB and MAP kinases upon TLR7/8 or 9 activation (R-MMU-975138)	87	6	1.41	+	4.27	0.00288	0.0418
Translocation of ZAP-70 to Immunological synapse (R-MMU-202430)	17	4	0.27	+	14.55	0.000135	0.00445
TRIF(TICAM1)-mediated TLR4 signaling (R-MMU-937061)	98	8	1.58	+	5.05	0.000192	0.00586
Unclassified (UNCLASSIFIED)	12783	121	206.65	-	0.59	2.81e-20	4.91e-17
VEGFA-VEGFR2 Pathway (R-MMU-4420097)	92	9	1.49	+	6.05	1.82e-05	0.00109
Analysis Type:	PANTHER Overrepresentation Test (Released 20240807)
Annotation Version and Release Date:	Reactome version 86 Released 2023-09-07
Analyzed List:	upload_1 (Mus musculus)
Reference List:	Mus musculus (all genes in database)
Test Type:	FISHER
Correction:	FDR
LUNG CD4s CLUSTER 8 VS 4

[truncated: 2 more sheets: Lung CD4s cluster 7vs4, Lung CD4s cluster 6vs4]
